# Supplementary material for: GPAT3 is a potential therapeutic target to overcome sorafenib resistance in hepatocellular carcinoma
Source: Theranostics. 2024 Jun 1;14(9):3470–85. doi: 10.7150/thno.92646 (PMC11209725; doi:10.7150/thno.92646)
Supplement: Supplementary file 2 — Supplementary tables. [file thnov14p3470s2.xlsx]

## Sheet: Table S1
Supplementary Table S1: List of clinical Patient Basic Information
Age	Gender	TNM	AFP (ng/ml)	LDL (mmol/L)	HDL (mmol/L)	HBV-DNA (IU/ml)	Time to resistance(months)
50	Female	T3N1M0	276.3	4.16	1.75	<5.00E+02	3
61	Male	T3bN1M1	1.3	3.3	1.28	2040	6
48	Male	T3N0M0	629.5	4.41	1.73	22.4	4
52	Male	T2N0M0	129	5.87	1.07	<5.00E+02	4
70	Male	T3N1M0	15.9	3.51	1.36	1200	7
56	Male	T3bN0M0	217.8	3.32	1.13	<5.00E+02	5
47	Male	T2N1Mx	315.5	2.08	1.71	255	3
36	Male	T3bN0M0	17902.3	2.8	0.99	26700	3

## Sheet: Table S2
Supplementary Table S2: List of proteins expression in MHCC97H SR/CN cells
UniProt ID	CN1	CN2	CN3	SR1	SR2	SR3
Q2PPJ7	35595	37097	35652	81340	81093	83024
A6NGH8	32581	31275	31654	5902.7	6653.3	5555.7
P35580	1878800	1866900	1884200	1360400	1350000	1353700
Q12857	130880	130560	132630	93370	93981	92148
P00749	34704	35831	36223	61093	60610	62082
Q96F07	367490	384700	375160	113260	127260	113930
P17301	543380	558510	559950	1011100	1029200	1037700
Q96IZ0	31781	31965	31459	39978	39681	39408
P20645	303530	305700	311210	424320	426780	418370
Q8N5K1	112440	111560	111170	146840	146310	148330
P52895	54021	59101	58103	124640	120190	124630
P51151	136210	136730	136750	144030	144660	144300
Q96CW1	366550	373270	371850	458900	466610	463580
P10619	73857	74215	74051	104490	104640	105380
Q9UPY5	110440	113320	111100	144890	146360	143320
P82675	329930	326390	333040	398120	403530	404430
P36957	480280	494970	496600	668650	683790	668310
P23229	976220	997620	1015600	1432000	1470000	1474100
Q02763	5639	5478	5747.8	1856.7	2133.5	2177.7
P55081	91453	90941	93527	121210	118530	120870
Q9Y5K5	24283	25898	24824	41705	40702	40185
Q02539	423380	444960	441210	669050	665080	681630
P02549	18454	20591	19170	39948	41159	39186
Q86VN1	28208	29226	28578	38443	38569	39455
P16070	750060	776190	755590	1037500	1029600	1059400
P05198	766980	773580	753680	938140	948310	956870
Q9P2R7	768490	772140	758510	899980	897750	886880
P10646	8536.1	10485	9163.7	26984	27901	26185
P55010	178850	187200	179180	277940	271190	282210
Q9NR09	10402	10644	10618	5021.9	5373.9	5447.2
Q9UHR4	75435	76330	72092	113450	109980	113130
O94832	158230	154870	160820	98553	100720	93652
Q9NPE3	559210	539970	559660	285040	313790	304570
Q9HBH5	31762	33089	31802	46073	47776	47571
Q8N128	121150	122160	122460	152600	150250	150660
Q14573	2012800	2021500	2053700	2410500	2456900	2415700
Q9NZV1	27501	29028	29684	45794	46779	47550
O76070	67180	67520	65823	47518	47620	46689
Q9HDC9	346180	360800	358380	513090	504130	511570
Q8TDN6	542330	557960	562570	759570	737040	739290
Q9GZM5	155310	157350	156770	176980	178590	175950
Q9GZU7	11086	10781	10363	16127	16668	16199
Q12907	975040	986330	1021600	1381800	1370700	1337400
Q96HU8	9847.4	9522.9	10929	22646	23608	23067
O95274	63457	68053	67818	115030	113580	116740
O15047	38959	38236	35323	67279	66975	64389
P26006	745470	746290	750310	899480	906320	910840
P98155	6234.6	6424.2	6237.4	9467.8	9137.7	9372.3
Q5T9L3	95149	98801	96104	131670	136280	132670
Q8NEN9	12327	13380	12038	24311	25524	23965
Q9UBR5	23043	24642	23036	40372	39201	41474
Q9NX61	28432	29457	30808	47266	45714	48015
Q96DV4	172450	180290	175290	241220	245570	236420
Q9NZJ6	99337	100930	101100	123150	120790	123260
Q9HCN8	195040	196740	193400	226380	222850	226570
Q15904	59542	60283	61917	76789	78862	77323
Q9Y6K5	57864	60836	60854	91259	90970	92816
B0I1T2	727390	757170	753630	988750	1026500	1012900
P51153	89245	88519	88100	101750	102430	103500
P04062	383320	383400	393800	478330	486170	481530
P48509	172790	175660	166850	230210	229730	237230
Q6NYC8	13494	12695	13696	19793	20321	20739
P18564	94807	104350	94374	288910	286210	285360
P18084	373610	385630	380440	466580	459420	472750
Q3B7T1	30107	29456	31087	18241	19861	19465
P61421	202790	209170	205810	254920	262950	260400
Q9NZE8	79430	80084	85472	143260	152390	145660
P00533	782620	797480	796910	1191600	1228000	1217400
O75676	117670	117270	122240	70659	73745	72369
Q13084	545760	558530	557840	653860	646360	639460
Q6YHK3	1293500	1320500	1329100	1728800	1742800	1742600
P21589	671260	676190	688730	983760	978660	979670
O14949	263820	271170	273800	373080	376750	377660
A5PLL7	44992	44902	46724	60137	58285	60371
P09923	1163500	1136600	1154500	696520	702300	704590
O43660	358340	360620	364260	395800	400590	398180
O15258	60783	63925	61591	82620	82772	80093
Q9UNN8	18149	19466	17374	32918	32414	34783
O75937	94725	94655	97055	77364	77995	79341
P09382	2080800	2070900	2013700	2478600	2482900	2530300
Q13740	204300	209900	211430	384550	401190	389480
Q9HCS7	222300	224790	228660	263520	268070	266050
Q3KNV1	5569900	5674400	5622100	7633900	7844800	7683800
Q13610	126420	126090	120200	162990	164000	168720
P08648	858710	860320	874000	1161600	1190500	1192400
P10253	73383	75028	75851	93867	95764	92559
Q53H96	101390	103460	105320	136080	135910	134170
Q9BUN8	185710	179660	192610	255220	265150	266330
Q8IV08	260030	262350	262860	322950	317870	317250
O00560	219470	231880	230820	311810	304320	314220
Q9Y666	182100	181640	185100	242850	244690	249960
O00483	529270	524550	522220	622120	629650	616930
P19022	61402	63305	65052	85720	90017	87835
Q9BZF3	11715	12289	12482	16701	17117	16490
Q9NW81	104390	105300	108170	131380	134980	130650
Q8NEW0	11586	11361	11061	17287	18102	17387
P48960	451180	464940	464620	631800	643780	658120
Q9H1C4	6958.6	7370.6	7118.7	11465	12136	11708
Q9UDW1	122690	131990	125800	215090	212870	217150
Q1RMK2	41604	41572	43417	60538	63548	61218
P78368	43564	44522	46404	68486	72721	70674
Q9UM54	56895	58790	57006	81932	78708	79328
Q9Y3D6	40387	43527	41983	59398	61507	62863
Q9NWH2	41149	38337	38400	57852	58084	55762
P07996	25257	23772	24713	33689	34555	33721
P09038	15623	16181	14318	26916	27543	26237
Q8N0Z3	19580	22586	21042	109680	116860	116730
Q7L5N7	28508	28378	28355	33390	33053	33468
Q04721	9698.3	10108	10102	12769	12999	12704
Q8IZW8	12074	13765	13730	32449	31119	29507
Q9H9J2	452610	465840	466470	551610	564410	547880
Q9H9B4	852340	844750	876500	1035800	1069500	1066500
Q96EL2	117380	119880	120420	147480	152230	148510
P02786	2770000	2761800	2857800	3525000	3525800	3471900
Q9H3Z4	84742	86534	83537	109680	107370	105600
Q9BXS5	38105	37717	36668	46142	45260	44797
O00154	81517	84276	81275	107010	111350	107610
O96005	73283	75544	78917	106270	103800	109420
Q13636	488680	491950	499570	578370	581610	583790
O60256	10703	12297	12100	21806	20118	20953
P36406	73088	78270	76771	104200	101870	106100
Q96ND0	16115	17108	16643	21905	22154	21389
Q06210	147810	161920	158050	260340	276480	257980
P48060	36917	43575	40206	74889	80528	74182
O75695	49917	53943	49657	76381	81816	79966
Q96MU7	58764	59470	54764	85815	88698	88460	YTDC1_HUMAN YTH domain-containing protein 1	YTHDC1
Q02252	283670	289450	296860	356410	358860	365770
P32322	409930	427140	430410	549510	562790	537730
Q5T0U0	47364	53622	50934	92291	89702	84879
P02511	22090	24184	23540	38203	36036	35832
Q16774	75200	73984	75964	84839	86239	84916
Q96DB5	418920	442970	448430	591210	611170	585490
P15153	28492	27893	29145	34614	35451	34537
Q96G21	189340	197210	191920	233630	229580	236650
O60330	37014	39233	41181	58630	59691	62261
O75348	32948	35679	35871	61447	61954	62867
O43251	43347	39243	44706	72744	73586	69612
P07093	201750	207210	211630	320340	318730	317200
Q9H4A6	30806	29825	30352	42497	40747	41488
Q96KA5	525910	555220	562720	790730	836040	793290
Q05639	17260	17894	18622	8645.9	10086	10097
O15260	154680	159030	153980	236530	236710	235650
P33527	583110	587960	599310	791540	823460	806780
Q3KR37	146090	143180	139640	191540	192120	194360
P49590	778170	795110	800110	899290	915370	899390
Q14697	1826400	1845800	1913200	2269300	2355500	2316300
Q9NRX1	94441	97143	96097	121290	125390	121610
Q5TZA2	75599	74726	72351	55565	57476	53661
O95478	214720	210590	210630	257110	265240	260720
P16144	1354500	1334100	1368700	1565100	1593700	1611900
Q9H2U2	697640	686030	707450	809710	828200	805430
Q9UKM7	243860	257960	251840	341420	334350	334440
Q13206	93873	94975	100700	132140	140200	135140
Q86X27	141970	137160	140170	111130	109410	112200
Q96AC1	182270	184460	185650	257010	263630	265350
Q7Z2K6	374580	398730	393590	508580	525930	510820
P23368	136470	138360	137760	164470	168470	167110
P09622	1492500	1521800	1536700	1786900	1840400	1791400
Q9UL40	51577	55521	52970	75747	73127	74588
P42892	879670	907030	894300	1087000	1127300	1101700
Q99442	179720	173230	176460	210180	209100	205580
Q9UI09	368030	369040	372800	396490	397410	399490
Q5T3F8	89134	92403	90804	116060	120490	120680
O94901	158850	164250	166800	210790	216770	206660
P11117	126480	123530	131170	161580	166950	165600
P63162	235050	250590	243650	328580	333100	337510
Q96PC5	393440	390610	400830	443630	440920	450720
P30085	144360	148290	152540	102580	102130	106670
Q9Y5Z9	53346	53373	51621	64169	63851	64952
Q6ZWT7	25150	24709	25420	30504	31646	31093
Q9UQ35	136000	142230	136140	96316	96740	103920
Q0IIK2	966690	969550	1003300	1152900	1180100	1178800
Q16798	103350	108640	106380	166520	175850	167440
Q9P035	510690	507080	515120	448430	451520	451260
O95816	588530	589940	607900	684510	704870	697050
P46940	1535800	1579000	1587000	1856900	1839700	1903400
P08574	469780	494180	491240	599220	627050	614070
Q6UWU4	51606	53740	56237	77346	81458	76292
Q7L5L3	82174	80059	81946	56538	60633	58547
Q96CM3	39737	39835	40977	55280	55792	53383
P08195	2269400	2264800	2258200	3269200	3322200	3343300
Q92581	9179.9	9060.4	9419.6	10730	11065	10824
Q92542	220290	230460	218940	284090	288140	275390
Q9BWT3	8920	10349	10031	24715	22456	24721
Q9NY12	429680	434930	430230	481300	481800	483220
Q9NPA0	219920	226400	220620	259550	261250	253560
P28838	822400	833800	844990	933480	952540	931530
Q8TC12	420660	423530	434810	488810	487920	499700
Q02218	1327000	1332700	1358900	1720200	1787200	1745300
Q96SQ9	18463	19199	19273	30827	32307	30538
O15212	62409	61929	65779	44541	43004	46869
P41743	17791	18310	18892	13969	13118	13348
Q9Y3B3	166600	168870	167240	203650	198630	200470
Q9Y5U8	63146	61404	62650	52717	53490	53783
P35222	60070	61171	60788	74235	76482	74873
Q15121	6842.1	6646.3	6600.7	4933.8	4893.8	4574.6
P51659	2526600	2502100	2581100	2880700	2951600	2880100
Q9UHG3	489850	501230	508730	699630	701790	696960
Q96EL3	207700	209880	201820	295450	311690	306230
Q658P3	131730	137210	133840	165150	162980	162080
P14923	1033200	1027200	1030000	1113700	1127200	1119800
Q7KZI7	29661	29737	30147	34710	34861	34757
Q96IU4	27917	28989	26692	38545	38671	37169	ABHD14B
Q13438	196610	198510	204330	258950	271610	262430
Q02388	137740	141700	142930	161380	166000	164850
Q15773	8515.9	10485	9631.4	19545	21944	20044
Q6ZVX7	23273	24532	24465	14153	14718	12616
Q9NVN8	56370	60505	60819	93007	86872	87454
Q9NZJ7	219690	220070	222140	269570	263520	268630
P50990	944180	953510	955970	824120	843300	842910
Q9BSR8	56518	60309	60486	84297	84868	86463
O14653	49926	52689	52217	69723	70062	66481
Q13576	137720	142730	145500	187990	186780	196860
Q96SZ6	127610	134750	134250	169180	172190	173880
Q687X5	124530	131100	125520	92282	95642	96957
Q9UGR2	55564	57664	55465	82673	79036	83418
Q9NX62	231770	237510	229870	280210	285850	274930
P15941	170400	177590	163180	91899	98898	92265
A0PJW6	53672	56293	57419	88333	94526	89002
Q01974	22646	24508	22125	35838	37056	35893
Q96S97	20192	20023	19396	29458	31000	29554
O43747	197930	194700	198970	213670	216590	217060
Q9BRQ8	158210	164410	165780	199270	192880	197280
Q93063	54261	50989	55006	76044	81842	80275
O43795	742220	735450	735490	857090	874480	872620
P15144	1045000	1068300	1074800	1194300	1195700	1224400
Q13045	199290	200500	203460	232570	231580	226530
P08069	145910	145740	140610	170040	174960	168760
Q96C19	52556	56324	52882	69027	72328	72398
Q9UNW1	97027	100150	100870	116450	121190	118830
Q92973	272470	274670	278260	250030	249560	254060
P05556	1362600	1383300	1361900	2594300	2498600	2601400
Q8IWB1	112400	114070	120110	150100	147530	153210
O00767	127150	121840	120110	88706	95843	90373
P29317	173550	177140	177150	228510	228540	228770
P06396	273710	265110	271070	367530	359920	377630
P61163	25381	28382	26277	41309	40738	39379
Q9TRI1	27389	26137	25512	35441	35083	36172
Q5VWZ2	6960	8386.7	6955.7	14884	15596	15787
Q6P4A7	89656	91307	91789	100970	101430	102270
Q9NU23	30142	35006	31657	54145	51708	55000
Q02809	2271500	2314200	2391700	3106900	3300500	3197900
Q9NRK6	108960	111090	111960	143230	143700	138350
Q6P1L8	232800	235990	233540	289220	297480	291330
Q9HB40	102800	104160	105160	92577	93408	94059
O00754	30423	34248	32003	49454	48110	46602
Q9H553	155230	150600	155920	181460	184000	180940
Q6ZSZ5	205010	216750	211600	288030	300290	306870
P61026	439390	455750	450270	515770	534120	530780
P17676	125090	120080	120170	96630	96872	100310
Q7Z4H8	347980	377580	359100	498130	535420	509990
Q9UPR0	51462	49746	49995	35884	38811	36983
P38570	323850	302850	308710	191930	202630	195590
Q9BU61	154880	151770	156190	172000	174820	170660
Q9Y394	208510	208480	217810	257540	263990	260480
Q9Y3Z3	9827.8	12659	11846	23608	23914	21495
Q92667	48081	45916	47127	29404	27249	31021
Q9Y2K7	48266	48958	47121	56279	58053	56033
Q92478	54081	52456	57283	73651	75944	76800
Q9Y224	170210	173510	178640	204800	206500	211430
Q9HD45	356560	347480	350030	424660	441440	431630
Q9NR56	174270	182040	178460	213820	209000	218010
O94889	18015	18021	19098	59291	55061	55769
Q9Y4D7	125080	127450	123840	149320	149780	148360
Q9Y496	31802	31430	31857	34885	35448	35649
Q13347	134460	139230	141210	163610	168610	166590
O15379	6883.6	8827	9563.8	18821	20580	18645
Q9H9Y2	127090	127540	131840	154620	161460	160530
P61088	59713	59396	62102	74269	72151	75634
Q6I9Y2	8000.1	8682.8	8665	11193	11510	11945
Q15005	447300	464450	469780	584670	592720	581840
Q9Y653	243870	244830	255260	292350	298450	301850
Q9BXP2	28872	29828	29869	24804	24724	25459
Q16698	918030	922820	952000	1160500	1219400	1199500
Q15370	138250	130440	140850	95329	89294	99021
O00411	250310	253800	258860	292220	301890	293040
Q9UHB6	1870700	1805100	1773100	1385500	1326300	1438500
P07942	457620	466420	478980	570570	598790	593700
P62879	315980	338030	328270	402560	417800	417620
Q00325	1124700	1165200	1134800	1672900	1750000	1661400
Q8TCT9	175160	184960	181040	252130	251190	248910
P49755	978520	990680	1013500	1208300	1261400	1220000
Q6DKK2	36882	35987	38861	49523	49737	47156
Q15149	18138000	18169000	18468000	19637000	20054000	19870000
Q13443	290710	289070	283090	346600	334290	343200
O75648	29917	30768	31285	36496	36090	35269
Q86TM6	11496	11987	11251	15528	15243	15165
P08962	64214	61532	63417	51335	52487	53794
P41091	956640	961780	965010	1077600	1071700	1091400
Q08378	54605	57655	56846	68275	69545	70311
O15061	24611	24520	26265	31998	33468	32624
P60903	1622100	1682300	1644100	1381100	1421500	1403100
Q9NR20	25062	26647	25003	32352	33629	33046
Q02750	24476	24748	26731	34908	33578	35926
P13473	81868	85071	84661	122280	116810	115860
P15408	14222	13736	14299	8975.2	9772.3	8734.9
Q8WZ82	1951.2	2151.4	2080.7	2876.9	2881.2	2743.3
P08581	150150	143190	148830	174040	181860	176830
Q96GF1	11606	10499	10810	15827	16238	15559
Q9BT09	128540	137480	141870	180400	191410	191720
Q6P2Q9	2216600	2231300	2251200	2417600	2451600	2403700
O95166	96609	99273	97429	118740	114590	115350
Q9P0T7	98447	102490	100280	168070	171080	178920
Q13753	100830	97806	105510	128650	134080	129550
Q9H2D1	84676	87659	90604	112750	111320	107150
P84095	375920	365220	381610	297690	309200	315180
P11233	250740	247490	248620	263020	260890	261170
Q9UBX3	748110	767890	755100	893940	901190	870490
O95347	339360	344230	354320	404560	409240	398360
P50454	1445300	1495600	1533700	2025100	2164900	2065000
O75844	480570	479580	487350	528760	539100	527660
P21980	145140	151520	153420	259640	240600	252340
Q5SGD2	12547	11967	11855	15112	15790	14981
Q10469	142320	148300	148160	175470	182940	183930
P62306	23380	25922	24848	47057	47503	47091
Q99650	70905	71712	74117	85584	87441	86893
P57721	40968	44405	45179	61846	61306	57808
O75340	424180	443200	437960	515600	501340	506460
P21912	969260	954830	969570	813290	838330	840960
P52732	5652.5	6871.6	6238.4	11049	11344	10170
P62308	232610	246730	245640	290520	300920	303690
P12532	313450	315280	330570	242590	260390	248280
Q9H7B2	456040	468290	480150	567820	556020	544990
P82930	196960	198180	196640	269330	278050	275070
Q8NHP8	34630	36375	34416	42397	44269	42525
P34741	66409	67348	66603	161590	158710	168360
P05114	48981	46447	47524	37455	35122	37958
O94966	83923	84917	85756	73702	76336	74625
O75448	14499	16748	15756	23585	25044	24045
Q08380	383500	396390	408900	477770	499160	482980
Q86WC4	54287	54761	56413	72184	74759	70752
Q9UBQ6	85548	92503	92233	117610	118210	122520
O96008	592670	612540	612850	741460	775560	744860
Q9BXK5	53509	53405	54538	47064	45299	46875
P46781	809770	810950	788080	893440	919300	920690
Q9NVV4	250500	245800	254640	289440	293830	282970
O95470	434530	433760	440490	512220	518350	528640
Q9NUM4	9610	10415	9946	12786	12511	13221
O75054	82989	82166	85447	97930	96414	98227
Q86U90	11183	11474	11121	17690	17199	18279
Q5VST6	69031	65932	68709	54416	55823	56841	ABHD17B
Q15758	238610	251560	245170	324510	320390	305970
Q9Y2P8	42071	44642	44445	59231	56736	55477
Q8NBU5	508240	520070	514010	588200	607960	604320
O43681	181630	179900	185370	162370	159320	164850
P07737	796850	801860	829710	947230	940110	979760
Q9NVU7	3477.7	3629.9	3825.8	5140.8	4790.1	4879.6
Q02790	197040	199510	200770	180160	177680	182970
Q9BQB6	51495	53487	52215	67239	71057	69891
Q96CS3	517600	528240	531970	621140	647190	629990
Q13641	123470	127430	126970	154360	154020	153100
P56199	223520	225750	236760	278760	286990	295880
P35052	227070	228000	230960	247790	253090	248210
Q9BZM5	118830	116680	119150	135510	140290	137360
Q8WV60	82259	81822	82812	73337	75229	74302
P23258	222960	234230	237110	289430	278710	282630
Q96S52	352610	349850	365830	466440	480040	451450
Q9Y6A1	10131	9695.5	9839.7	15857	16790	16980
Q02447	74840	77120	74908	92773	92185	92059
Q99943	1615.7	1592	2285.1	4288.4	4895.6	4315
Q5VT66	227730	236940	237610	293700	292570	289490
Q9P275	11145	10490	11080	15242	16441	16223
Q9H3E2	52631	48112	52851	15522	16868	15622
O15031	389600	396520	398840	423820	427860	431290
Q3ZBS7	291110	288560	296480	358210	359070	357860
Q92841	1249400	1233300	1246000	1094900	1118600	1124900
Q56VL3	119840	128320	120870	179470	178970	181680
O60245	15080	15518	16041	19264	18595	18773
Q14061	22842	23006	25253	13098	14324	14853
Q9UBB9	180670	172000	180710	141700	132500	143020
Q9H173	92247	95107	98741	123190	132380	129620
Q04695	5505700	5673900	5679900	7942100	8435100	8141100
Q3SX09	815030	820790	851410	1039200	1050900	1037800
Q15061	532870	543050	546110	597850	583290	593960
Q9ULC3	5962.7	5522.3	5220.9	8361.9	7788.3	8090
Q6NUQ4	393880	400700	399690	429890	438010	440150
Q13907	6158.5	7150.5	6538.5	10403	11315	10178
Q9UBL3	6501.7	6651.7	6556	9811.3	9470.7	9970.7
O75369	1940100	2032900	2062300	2401100	2413600	2507400
P07954	2481300	2472300	2405900	2156500	2212900	2160600
Q9BYC8	79773	74965	74632	52555	55766	53840
P08134	130760	135910	129780	202930	189510	200820
O00203	198640	203550	204320	244510	234530	241600
Q86SX6	189720	189520	197580	225370	218030	224960
O00303	169740	173120	177890	205900	216030	207530
Q96GM8	15810	14679	15155	28404	30593	31168
Q9NYK5	439180	446420	444580	464810	469650	471820
Q9UHN1	8805.7	9534.1	9887.1	13318	13650	12940
Q96BY6	36098	35002	38514	47241	49889	48484
Q00577	94471	90914	91860	68572	74209	72584
P42126	592630	591180	600550	541040	554610	544000
P54578	19456	19391	19910	15579	16441	15598
Q9UBZ4	25370	25414	28191	15089	14882	17210
P42765	1255300	1279100	1294700	1540500	1602400	1538400
O00541	403170	431860	410620	510550	523730	528710
Q9BWJ5	168140	182290	168640	277370	307490	292360
Q9H5V8	153240	158530	162640	185190	190960	191590
Q96TC7	292740	287920	290490	264480	259300	266730
Q96GC5	239920	235020	239670	257250	259680	256370
Q9H8Y5	37691	38634	38428	34160	33884	34370
Q99470	205660	211100	207550	252610	264370	258750
P62314	86052	85123	88324	76046	72670	75466
O43474	4810.8	4814.1	4659.2	5520.1	5624.7	5779.8
O15156	58215	61100	62710	45418	48128	44661
P62875	63581	71547	70997	108260	106830	110680
P15151	242480	240150	243900	333720	322480	335750
Q9NVJ2	484320	489760	496410	405480	423760	405110
Q68CQ7	74564	72520	71989	91823	88142	92676
O43709	43159	43774	43385	36722	38050	36995
O00139	59741	62889	61544	78572	75174	79877
P31948	653700	662650	673100	558190	543810	574300
O00468	77753	75445	79844	90823	94792	95489
Q15526	164150	168430	164140	199390	201620	208600
Q6DKI1	246370	254130	255430	319370	302870	310160
P07099	396800	407830	413270	570100	596530	559260
Q8N766	775660	788420	804140	900560	938730	910990
P40261	29013	30774	30304	35233	35670	36583
Q15542	34628	37721	37575	24505	25211	23178
P25490	240360	246170	239820	293500	294290	306070
P15559	108890	114250	116370	150600	147540	148530
Q14643	402500	401950	422800	592060	593940	593590
Q9NU22	286780	289060	298860	326150	332550	337800
Q9Y3T9	167740	174030	172420	213200	211660	212490
Q12965	624380	624040	600190	495500	486380	485250
O43776	168850	164150	166490	143050	149240	147260
P11413	508650	537230	530110	678570	640510	677400
Q5ST30	3533.2	3939.9	3652.6	4807.7	5152.4	5103.6
Q15070	319320	328960	330460	374610	379390	379160
P30530	62910	66937	68233	97856	105910	97267
Q86SJ2	70717	71428	72877	117200	109760	114270
Q12873	43410	43443	41501	49596	52055	50330
Q7Z7H5	252930	255100	258210	349410	359010	341710
O15460	855260	893390	893900	1003200	1039100	1047500
Q6PI78	72416	77981	77227	97586	93905	93947
Q99798	1757200	1813100	1829700	2049000	2082300	2036700
O75923	10761	10567	11594	15608	16476	14985
P98179	141730	153100	143120	214960	229010	237130
Q9H9Y6	66790	74516	70884	91393	96808	96149
Q99848	559610	562030	578100	721300	720140	720740
P63000	615860	601960	616850	655780	665700	671530
P52306	22816	22147	23959	15515	17166	17358
O60830	49954	51733	56319	73034	77584	71127
P13804	2161700	2141600	2214900	1807100	1908800	1849000
P08559	1172700	1179600	1199900	1271800	1303200	1301400
Q96CT7	34705	37920	36037	53813	49036	51713
P06756	1226400	1224700	1229300	1610600	1610300	1657400
Q13637	21539	21174	23467	28428	30292	30582
O95571	303460	302110	315390	349710	364970	364500
P62899	340610	369340	346090	450970	461500	467580
Q9Y490	754270	760920	775020	883570	921880	897500
P15121	368830	387820	378550	244580	242760	242910
O00592	421900	421770	397600	517500	557240	536740
P26583	2088200	1976500	2012700	1672100	1620600	1728900
P43121	1575900	1586200	1582700	2132600	2146100	2211700
Q1KMD3	1225700	1187300	1214000	1346800	1400100	1368500
Q9BTZ2	192330	196400	196940	271880	287230	275100
O15020	32739	33234	32972	30434	30569	30580
Q15363	134040	134130	132230	207610	209710	198950
P31350	11791	12622	12434	8958.6	9890.8	9157.6
Q6EMK4	66880	69627	73676	102370	104470	104120
O43772	95183	94603	99107	79306	80929	82526
Q9Y4P3	139030	139730	140760	155020	158080	154380
Q9NP58	277890	289580	282700	315900	321240	323420
Q9HCE1	35053	36683	35421	40433	40588	41949
Q8WUM4	600220	614950	617920	554320	547310	562260
O76024	34581	33577	34423	43137	45347	45307
Q14789	982110	967930	996010	890980	881450	909460
Q5W0A0	12859	12413	12268	19292	17842	18778
Q9NUQ7	7212.3	8174.9	7767.1	25197	26866	23527
Q9HBH0	207230	208910	209290	293650	288690	281180
O43768	34330	33600	36552	24624	22708	26166
P35610	357260	343650	351020	290180	306070	290020
P63173	549320	473040	527440	290200	242580	283320
P47985	203330	205760	206420	251570	260130	251290
P11166	114890	140180	107750	247370	243490	259040
Q13425	143850	140420	143960	120780	126770	124550
P17342	26138	27357	27510	44955	48684	45149
P18206	374300	386130	396790	464340	443160	453210
O15235	209920	218470	207370	259750	277900	270620
Q8NBN7	114220	111810	116340	127760	131210	126640
P05787	10533000	10392000	10615000	9786700	9928100	9791100
P13987	670460	663060	659290	966260	982290	1019600
Q9BTY2	67991	69763	72838	87416	92714	86980
Q9UK41	4471.4	4716.4	4459.1	3641.7	3804	3606
Q96QD8	207550	202030	202170	162940	151080	160690
Q9GZS3	71473	77524	79993	112330	105370	102240
Q12797	1788700	1799200	1839300	2340100	2477000	2431100
P67812	378030	388950	399280	446650	470320	462570
P48723	126600	132470	123860	178820	193330	179560
P78386	3752	3184	3335.8	6639.6	6803.3	5907.8
Q02127	364410	357260	366630	300330	316720	305030
Q8WUB8	102280	98862	95674	76885	82400	79545
Q96K37	62629	61292	63342	72031	71201	69265
Q9UNK0	65736	71237	68334	93627	91595	92881
P14324	44087	46505	48048	32467	33501	34940
Q8IY81	718690	726920	736950	794990	778480	779070
O95833	7654.6	8002.7	8513.7	10307	10959	10464
P61764	38405	40676	41301	29460	31193	29994
P56385	167380	168630	176220	200370	202530	194070
Q96CB9	65792	68347	68566	80668	81863	77725
O15514	30919	28902	29428	21340	22294	21807
Q14112	55220	56515	56495	79620	83592	79013
P33316	170250	171760	179680	139950	146780	147100
Q8TDD1	440090	439320	465710	523880	547410	534620
O43752	100760	103780	101660	91519	90192	90298
Q9NYJ1	19555	19885	18762	22882	23495	22941
Q9BSY4	57763	55331	57530	48561	45714	48453
O15439	19675	19774	19123	29871	31757	29733
P55061	37092	42289	38315	76578	86605	77139
Q9UBQ0	99327	101490	105020	117490	116970	121090
Q96TA1	127000	135350	134060	176420	178560	178630
Q8NFJ5	300590	313630	301120	367830	365310	385910
Q9P0U1	7879.8	8265.9	8759.9	10508	11167	10899
Q8N884	97280	95883	95733	112240	116590	114430
Q05048	31036	31774	30988	48372	51795	50942
O60716	464670	485600	491080	564390	578360	576710
P16402	2528500	2640500	2597700	3156900	3305700	3127300
P55072	2654800	2757200	2752300	3003900	3089700	3068600
P40938	120660	124620	126300	144880	142440	141890
Q5T653	145690	154530	152570	174490	182670	183630
Q9UK22	146300	148390	141450	128470	122930	123190
O60488	2661900	2598800	2598300	2957700	2938500	2932900
Q16666	854950	797770	804860	605970	531620	601020
Q9P0I2	282780	289810	283260	330090	342180	329140
Q96HD1	4572.9	5386.8	4879	9351.7	8904.6	10302
P46776	409990	409140	392300	486610	518610	507950
Q9H583	871810	895680	903210	1013300	1005100	997030
P52789	22115	25262	23372	34321	32384	33329
L0R8F8	73023	77082	75077	92505	87471	91728
Q9HBM0	12160	11603	12666	15197	16430	15567
P62266	859080	844990	872830	1100300	1080200	1143600
Q96C86	16536	17883	17285	20700	22070	21180
Q9UHD1	68720	73075	70781	57606	55265	56680
P27105	935190	955380	941540	836990	849490	868070
P46777	548160	573550	568940	663040	665260	697570
P33897	285960	298780	297240	355660	337510	351580
P80303	446440	452620	462130	551840	583560	562760
Q16799	26073	29231	26811	39808	36824	36522
Q9ULH0	25732	25587	25529	44129	46644	43949
Q9UKY7	26033	25003	26952	19469	19232	20242
Q9BSJ8	1465300	1434100	1474000	1563400	1599100	1569100
Q14137	675960	681540	706490	773070	807240	783700
Q9UNP9	47796	54072	52098	86412	87599	86575
Q00537	22885	24985	24613	18309	17977	16838
P68431	1081500	1116800	1053300	1417900	1466600	1359300
P49721	282690	272620	292660	204680	197220	202730
Q9BTX1	355430	358950	362730	404920	403200	392870
P13797	273310	282040	282870	310110	306670	313720
A6NJ78	109290	114630	114280	136320	145700	140090	MET15_HUMAN 12S rRNA N4-methylcytidine (m4C) methyltransferase	METTL15
P52756	80666	79245	83423	69440	65757	69793
O14646	192030	187630	191630	203820	209640	208110
Q9UNX3	90809	88223	85458	105700	105850	111870
Q92747	7484.9	7470.3	7558	10928	10831	10398
P36897	127430	126110	129540	144140	144680	145060
P49207	485450	475600	447480	583090	596240	604610
Q9NRW3	20430	20521	18965	24586	25615	25364
P53007	354740	359060	358870	460840	476280	482130
Q9UJY1	6293.1	6871.5	7503.2	11187	11291	11681
P61006	122620	124600	121610	157270	165870	164120
O95819	3240.8	3270.6	3756.9	5207.4	5220.5	4887.8
Q99615	87603	81115	88432	60432	66415	63452
P98160	34872	34279	36366	42300	41303	43938
Q9HCC0	1343600	1353300	1368800	1598400	1663400	1616100
Q96PE7	69617	70190	68214	82523	83335	79660
Q9NQ55	41044	42367	45057	53499	54393	56106
P61009	163260	175280	174340	214360	213580	207280
Q96EY1	658660	687130	664850	811600	809960	817740
Q9UBV2	263670	269160	269540	331500	341700	325110
Q8WUX1	52580	48552	48397	31907	37012	35954
Q9BZF9	249720	249700	247350	200880	191790	200860
Q13423	2698400	2696200	2748900	3622800	3837100	3723000
O14994	17678	16178	15661	6978.5	7198.8	6585.1
P27694	327080	338160	347810	280090	271060	284510
O75381	375350	370690	383250	426690	443300	426250
Q9Y5S2	90127	87714	92595	102530	107860	104650
Q14108	74837	77928	78279	88013	86517	90538
Q9H2M9	97268	102440	105860	138810	135190	127440
Q6IAN0	134080	137390	136820	159360	166580	160980
O60506	2234100	2259500	2266100	2561500	2642200	2573600
Q8IVL1	3329.8	3318.4	3706.7	6719.4	6975.3	6078.3
Q28107	37179	40488	39953	59192	58613	58870
P04150	128440	130440	132730	112840	118110	116530
P31641	14891	13572	14440	9221.1	8723.4	9015.6
Q9UJX3	223200	229140	237040	313450	314200	314030
P26639	702150	731420	734440	831530	804900	822820
Q9Y619	56922	56600	57400	65077	67311	65953
Q8WZ42	66180	62486	66622	54144	50898	52805
P10109	162180	174340	160210	210080	213180	218150
P52951	2850.2	2810.5	2894.4	5865.6	5375.8	5527.7
Q16706	207640	207850	207490	247380	241330	243860
Q8IWT6	137610	143150	140420	170120	170820	179530
P50443	14318	15752	12572	30229	29720	30420
Q9P0M9	280500	293130	288590	318780	327810	332990
P0C7P0	34609	33039	34210	39656	42131	41245
Q6ZRP7	129430	131250	136160	154930	163880	156370
P12277	152180	159210	160340	120500	119870	117820
Q5TC12	166180	174570	171950	197350	206660	196990
Q9H0R3	119160	124990	124500	141210	142480	138090
P22033	366970	381640	371960	464450	495320	474850
Q9UQR1	57822	54673	55308	46372	44085	47678
P29375	8718.6	8969.9	8023	13036	13189	11835
Q9NWS8	12365	13668	12724	16828	16643	17372
P26572	49479	50508	51610	65607	69728	70172
Q9Y485	5972.6	6357.8	6387.9	11843	10614	10978
P51148	729420	724900	729020	782950	797510	794520
Q13421	26671	25603	27972	33617	33387	34624
Q96RP9	1690300	1742500	1721600	1498000	1555500	1483900
P26447	542650	585320	599600	304780	321430	315010
Q9NX31	39223	38237	38977	56090	59224	60064
Q9Y696	24316	23253	24672	27490	27866	28593
Q13454	160080	168230	162450	135690	141790	143680
Q96CN7	18983	19371	20042	23487	23511	22304
Q9BTC0	134340	119770	127260	58905	62679	60598
Q9Y2D2	45398	45807	45177	43996	43462	43859
Q12913	81638	76581	77025	94181	95586	97102
P46379	84242	86788	85859	92589	94072	95837
Q8NBZ7	50883	46093	49123	60756	65719	61763
P57088	334040	345060	332140	478800	472540	445610
P23193	25225	25936	25317	29059	28759	30021
O14578	100130	107660	105540	127770	125060	122030
O94827	32505	30403	32673	39248	37258	39100
Q9UGP8	742710	746880	762280	883440	888110	851300
Q9Y3A6	242280	258210	250770	319740	323950	321560
P55268	136180	137510	142090	119690	124730	122780
Q9H4M9	148410	146090	157420	190720	183350	178430
O75312	40652	37904	42837	25989	29263	26649
Q5T9A4	708010	691130	712600	618680	643260	616470
P04035	61665	56033	62442	38807	41908	43617
P98175	360830	359380	374820	313420	290880	307190
Q96GQ7	713180	716570	722070	845830	825320	854280
Q9BWM7	630180	642060	631440	584920	600130	596050
Q9Y4E8	73240	70243	74978	61044	55386	57630
P60059	8119.9	7984.9	7452.1	10678	10738	11703
Q9Y320	137090	137090	141290	166900	175120	166260
P07237	3897600	4144100	4131200	4738600	5060400	4983900
O60701	95678	104600	101110	128670	123450	125150
Q92759	8830.5	9178.1	9236.9	13121	14025	12936
P13497	16963	16642	17936	36010	40866	37943
P35251	299000	301380	307700	352770	342360	358700
P32969	1051200	1069300	1066400	1131000	1160300	1139600
P49759	8464	8078.6	8043.5	10750	10749	10717
Q9NR12	138490	142250	144640	210850	217760	230010
P60660	1089300	1052000	1073400	1257000	1284400	1220100
Q9Y639	107190	109230	107030	143580	145200	152130
Q9H5Q4	626990	629520	622840	761990	792110	768690
P04899	1104100	1161000	1129300	1278400	1271100	1305500
P32970	233250	241200	241480	266630	258280	265390
O95167	169940	165780	172520	134020	144790	140880
Q96FZ2	11498	12268	11440	8836.9	9748.9	9117.5
Q14118	317710	334610	315950	371400	395130	387340
P61158	491050	496590	500410	579110	599380	576840
Q92692	7843.8	8560.2	8386.4	12143	12066	12052
P02533	625660	647050	654460	938620	1023900	963790
Q6NXT4	78166	79595	78986	71702	71902	71720
Q9Y2S7	526700	530880	523020	579370	597780	587740
P49257	334710	342270	345140	386120	405050	400170
Q969Z0	565800	583670	596510	659510	677490	649230
Q9NRZ9	91953	98339	94625	142090	134700	149170
Q9BRG1	14186	14922	15713	19523	18729	18230
P11940	2066400	2151700	2108200	2334200	2361900	2378700
P49454	493510	471220	460370	355310	344660	387260
Q9BW91	49031	46756	48855	55464	58899	58124
P01111	108630	111750	110110	127370	128910	133560
O95340	283550	296550	317790	405250	382910	375510
Q15397	436170	458350	465510	529200	544110	519060
Q5VZP5	52815	59475	56405	89088	81599	79255
Q16854	1970.4	1949.2	2175.4	5455.9	5189	4680.8
P09496	132980	130900	141810	103020	103800	110940
Q3SY69	623470	640260	650820	857360	918570	859060
P02545	6332000	6137300	6304000	5380200	5629700	5619700
Q8NG31	49846	55028	52972	64200	69330	65884
P23769	10651	11222	10777	17003	16259	15459
Q9UHD8	41126	44706	44068	59333	58253	58912
O43824	55188	55939	57106	61623	61060	60078
P84022	15124	15258	15027	23912	23357	22300
Q969F9	9823.9	11238	10838	14708	13859	14669
Q02978	288910	306710	317210	377470	390500	373970
Q99808	19484	22991	20523	31217	29181	33234
Q53EP0	257820	263790	270350	345940	374260	353850
Q5JPE7	1110900	1105600	1137700	1301400	1372900	1330000
O15400	67791	66919	65424	73777	73407	76288
Q9Y6M0	292870	283210	293520	322410	338680	333160
Q8IZ81	160600	157410	164150	194230	203070	190860
Q86TX2	573240	595060	592000	643540	669360	649230
Q8IYS2	45586	46265	46487	56278	59123	58788
O15381	309720	298420	310270	277050	266470	275670
Q86TG7	24362	24784	26093	29429	31581	31214
Q9NVU0	5606.1	5536.2	6824.3	9537.2	10284	10142
O14734	75129	74662	79698	89853	95423	90348
Q07021	774320	798050	787200	725030	736200	712110
Q9NZM1	4626700	4657900	4648600	5553300	5768400	5656100
Q32P28	280020	291130	287850	354150	378350	359840
P17152	93447	97032	95540	105640	102590	105790
Q9HBE1	18431	18404	18999	15752	15882	16675
P43003	49343	50835	48800	31574	35957	35617
Q9HD20	646710	657910	660300	796280	837820	805330
Q9P0J1	164480	171850	171420	198420	208270	196530
Q16822	787290	806940	832540	1229000	1349900	1244800
Q96GD4	100880	93158	102940	66995	69658	72223
P62316	525870	515700	531830	436180	435970	461590
Q9Y5J6	82759	86353	86195	55872	64331	58772
Q6P4Q7	11279	11133	10600	12821	13765	13431
Q9UH99	523790	526970	547820	592010	622310	615530
O95900	20721	22602	21660	27340	26164	25589
Q99933	94625	100050	102490	118330	119180	122800
Q9NP72	471830	462360	472400	556520	562710	537190
O75787	116280	119830	121010	137710	144120	136760
Q9UDY4	57360	59851	60575	68505	67778	66117
Q9NZW5	35537	34225	33707	38716	40886	40430
Q16881	528470	545430	552500	606660	595110	610340
Q9BRR6	366690	362490	378090	416780	434830	415000
P35221	1539300	1480700	1530400	1673600	1690500	1643600
P61225	170740	170430	168280	207470	218170	212490
P62829	1161500	1169700	1161700	1317500	1283600	1294700
P31040	2812000	2876600	2887900	3353200	3534500	3402700
Q7Z3B4	230450	238130	238140	261620	258900	270040
Q9P1Y6	11916	10742	11283	8089.3	8166.2	7633.8
P25445	67163	68005	73102	85100	87875	88155
Q8N8Y2	41027	40407	40545	46152	48015	47070
P13995	653410	651850	665220	731840	762240	754230
Q8NBJ5	969590	975250	1023700	1204700	1307300	1261700
O75616	356830	379250	364490	421820	447870	427600
Q5JWF2	300840	329650	309570	416640	408840	418570
Q9P289	73811	79115	77964	92251	87704	91045
Q03405	73317	70842	76515	90816	92537	90258
Q96E52	58008	56392	61027	46083	49440	46213
P21281	117660	119040	122980	137040	140380	145490
P38117	1057000	1020600	1052400	859720	919030	868680
P43307	296730	297290	303550	324820	326890	324540
Q9C0C9	48726	49406	47987	33540	37232	33937
Q00532	13841	14932	13302	26624	27797	23953
Q02338	56038	57262	57914	64219	64575	64689
Q03169	16513	18068	17062	22554	22798	23059
Q9NP66	47584	47732	51271	36134	37893	38039
Q15043	323140	332890	339490	363330	373620	375410
O15067	30660	32643	32977	38742	36885	39154
P42025	30291	31895	30015	37554	40008	37170
Q9ULV4	836140	814970	852640	935420	911630	952050
P53582	223690	242970	231510	287770	288780	295520
Q15771	87159	86116	85864	94952	97392	94488
O75915	442040	450950	452620	491470	477370	490920
P62750	1513300	1558800	1473200	1675600	1742600	1737500
Q9NWU1	182790	189690	185510	206530	217030	211090
P84085	27999	31465	33572	43417	46860	44584
Q8N201	52426	55103	56069	62040	65950	64617
O60287	77290	78639	80609	92871	97482	91970
P09874	3464500	3308400	3320600	2754600	2534700	2786000
Q02880	146130	135470	145610	105810	103340	108340
Q9NYG2	40431	41530	40230	30160	33003	30248
P28288	411350	419790	404400	444140	455320	444530
Q15022	103750	106370	104260	111760	112970	115350
O75934	590820	575920	585400	618770	637240	633600
Q15645	158950	176190	179910	230370	228160	215900
O75534	74933	79038	77517	94798	102290	96570
Q9Y6A9	85709	89289	87567	97473	95443	95319
Q0V8M9	58278	61699	63877	47576	50163	46188
Q96IK0	11255	12070	11463	14446	13469	13826
Q96DI7	292290	298100	301610	328130	317650	327150
Q4U2R6	259360	261620	263130	312080	323880	310720
O60437	119760	122780	122950	105600	105670	110730
P19447	71330	71800	65128	88608	98619	92184
P0DPI2	590850	600030	622820	512530	542690	523530
Q96D71	12247	12616	12684	16551	15513	15640
Q86Y79	128580	130500	129150	142310	146990	146390
Q9H3K6	50435	51786	52514	57775	60549	58045
P42356	7758.6	8145.1	7717.1	11212	10501	10248
P06703	181940	189680	188120	218310	207070	214560
P62495	106220	103800	107080	116740	114830	119650
O60613	91943	100340	93708	130280	140920	126430
P48059	72165	86877	82772	110800	114340	124220
Q86VI3	137210	143880	146270	168810	171960	168120
P14649	27780	28443	29526	24247	25336	23847
Q6NUQ1	55592	57740	58815	65700	63466	66486
P17844	3127500	3237200	3122900	3575200	3592900	3617500
Q9BW72	68230	69298	73141	91632	97218	88394
Q96IX5	221790	237090	228670	266570	269400	259250
Q9NVH1	732810	785030	768950	862060	908760	888520
P15311	302410	317310	318870	365780	393520	386240
P84090	1101600	1012600	1019200	814300	743300	842060
Q9NQS5	9534.6	11540	10873	4304.5	5645	6482.6
P09525	56706	59366	56711	77302	71352	73043
Q9BWF3	42615	47232	45652	56262	59737	54890
P28482	36633	40268	38714	48559	49045	50053
Q9NQT5	56352	51761	56587	40721	37373	43570
Q8N8R3	29824	31644	30104	37082	34824	36908
P48735	568980	591990	582450	681990	706090	665070
Q6ZXV5	372320	376330	376910	413880	427340	425390
P62304	84086	88011	86621	93488	95857	96810
Q13242	359650	364460	351410	385860	400210	399210
Q9NX18	114780	110970	117510	96685	100950	99380
Q96I99	1043300	1059800	1066700	1190900	1193800	1151800
Q8IWB7	46097	45213	42579	35081	37777	35978
P49189	592280	580050	599920	517840	541510	515870
O14964	10677	10016	10634	11861	12551	12122
Q8TB36	69054	71149	70548	85563	90897	90574
Q9UDY2	84384	91439	89775	117840	118500	117120
Q13123	397340	405580	410950	526730	506140	544540
P01130	42663	43827	46724	52830	57432	56620
Q6ZYL4	25797	26504	26252	28371	27712	28569
O95747	34610	33093	38268	20992	25194	23653
P12235	27608	29427	30416	36063	39359	36458
Q3ZAQ7	55361	57842	57430	62851	66086	63972
O43823	42152	44911	43832	56023	51650	54138
Q15019	279950	281890	285770	302040	301310	299970
Q14119	4530.4	4914.2	5203.2	6231.3	6906.2	6425
P16035	9403.8	10435	11000	16183	19051	18442
O60568	709930	713660	725630	857110	908060	884820
Q8N183	260490	266600	262200	307610	304420	319620
O15533	125460	129210	123920	136560	141770	141830
O75962	107420	109430	112240	122800	118450	122480
Q9H019	27663	24825	25840	18783	19020	20506
P05067	238710	237860	244870	257620	261030	256280
Q9NYM9	16746	17737	16948	14403	15159	14761
Q9BRX8	146430	150690	151650	110490	119110	106090
Q9H0D6	275350	252680	256930	207330	196570	217520
O60231	55237	50761	56960	35784	38631	36612
P50213	897510	873890	896140	775580	814780	781460
P37235	258450	268890	264420	307680	293100	307380
Q8WW22	9026.7	11194	10013	17665	17449	18008
P56962	8215.9	7262	8340.4	13497	15180	12948
O75489	754790	735740	766700	672450	696550	667520
Q9UBH6	19492	18512	19265	14348	16023	15077
Q9H4G0	56093	54744	58554	63533	65566	67282
Q9BQ95	326060	343550	333360	376790	382540	384620
Q9Y2Q3	724820	714240	719680	794410	818890	794830
Q4KWH8	79245	82987	85278	99307	107680	107700
O15417	82939	72329	89997	8636.5	10638	8850.6
O15231	13135	15435	15301	21159	19111	20982
P27816	1161100	1050100	1052500	827930	739170	842540
Q9NP92	314010	317800	322630	289500	287240	288110
P17544	51727	49335	52672	60533	65259	65166
Q9H307	374050	379970	388660	406370	417840	416870
P82932	241950	243810	240500	223250	223290	229020
Q9HCG8	27737	28684	28425	44960	40909	42500
P00403	405610	424230	432180	471020	497010	481880
P39687	351260	367980	368840	294830	283630	312590
Q96LJ7	44618	43715	45920	38898	40180	40495
P45974	186430	192900	195930	214940	215790	208680
Q9H4A4	18089	17399	18827	13170	14460	14884
P02794	282030	284810	279060	224240	204740	218270
Q8N2F6	165290	164460	169520	187690	198200	192230
Q6P1A2	10862	12946	10930	20120	19711	20226
Q1ED39	33948	34507	33231	23549	20686	24105
Q8TCU5	13685	11622	12509	6836.2	7683.6	7801.6
O95140	313710	320570	321370	376690	400130	388520
Q16629	327840	344030	318820	382540	397660	413350
O43264	157500	167310	167290	185860	193050	190060
O15479	6365.8	7508.5	6228.4	3172.4	3903.9	3202
Q9HAZ1	40902	44031	41551	49535	53899	52667
P35613	1045400	1043000	1040200	1179700	1212200	1179400
Q99536	355800	364160	360180	467550	442450	469330
P30044	1037700	1080500	1051800	1235700	1232000	1232600
Q9BZQ6	30830	33027	30745	47060	49171	43521
P26038	1613400	1696800	1673400	2041700	2222100	2169500
Q9GZT8	42698	40508	42795	36651	35070	37213
Q9Y5V0	17591	20386	17303	35058	35604	41651
P23219	6904.9	6986.8	7555	10439	11856	10727
P23786	726670	728080	735970	814200	844100	822000
P35244	203640	214480	218700	171140	182990	180930
O14786	9577.2	9440.5	9477.7	12551	13142	13463
Q8NBJ4	103080	101030	104100	112060	114460	110140
P11216	12585	14459	14550	23838	20372	21471
P68036	122060	126870	131950	105520	101040	106920
Q9BU23	109420	114470	114750	140990	154030	150380
P49281	15252	14425	15652	18483	17511	17579
P48449	190790	191420	197430	155770	168600	158680
O95870	87643	92208	93748	118690	113320	124940	ABHD16A
Q59GN2	39911	40674	37388	47251	51929	50732
Q5SNT2	225400	224660	232060	250660	263000	261710
Q12981	261860	256320	264860	313890	326820	306780
P13501	7250.8	8908.3	6786.4	14690	15299	14880
Q8NFF5	52446	57495	55222	41599	43749	44344
Q13275	8136.1	8044	8692.7	12858	14406	14644
P08754	76062	78216	74688	90314	90643	90339
P07199	114490	120450	119260	131890	130880	134570
Q9NPJ6	45306	47280	47024	39183	41656	38892
Q9BUF5	520940	536410	552870	632650	603080	602890
Q9H6R6	17707	17651	18881	13490	15125	14674
P22004	20893	22091	23194	26102	28010	26991
O95995	48697	46663	47449	77179	82816	74106
Q16832	74999	69073	70287	48829	50138	49884
Q9Y305	949820	959850	958460	1201600	1269000	1213100
P11717	1357200	1336300	1367000	1545500	1627500	1599900
Q15629	35933	35638	36734	44534	47795	45625
P53985	167710	170040	167320	186050	189840	193700
P05091	1568000	1586400	1588300	2020900	2120600	2002100
O15213	304990	319720	320840	360460	361420	353210
P04439	1049400	1049700	1053500	1137300	1164200	1149100
Q9BRQ6	103400	100430	103670	109190	111280	111010
O75208	60734	61618	61903	67665	70517	68892
A6NHR9	269610	263600	271770	292040	285990	296840
Q9Y6I9	224090	216650	228330	245430	257440	248880
Q15012	57267	55622	55054	50068	51496	51567
P55265	1098200	1051400	1089200	952440	938790	960630
P35573	53307	53340	53381	55858	56087	55456
O95716	46294	47803	46327	65498	60281	62195
Q2UVX4	67116	69072	70755	78639	83455	83949
Q53S08	102990	102830	101270	119010	125370	122020
P63010	770170	773150	767470	816430	805290	820100
P16455	25289	25790	24134	22119	20590	21437
Q15388	10753	12378	11259	15037	15759	14807
P38435	54417	57111	56492	80455	77861	86233
P08670	13978000	13486000	13927000	15573000	16484000	16398000
Q7Z478	79252	73210	73246	56516	54706	54207
Q9BUP3	596840	606510	599780	735860	735310	773240
P45973	783950	705490	753440	584630	536300	606990
P07858	572810	574940	595650	514050	521190	526880
Q14554	385240	394190	399680	444960	469150	447880
P11182	405660	407150	407620	415040	419190	416720
Q02543	848460	865270	868140	1126800	1219500	1170600
O43676	328110	310270	325680	273770	288510	279000
Q92551	5122.1	5157.3	5647.8	3864.3	4029.5	4304.6
Q96JJ7	234050	241240	243430	264980	276480	264340
Q9Y6C9	368860	373640	395460	462800	470710	468610
P21333	3178500	3376300	3384200	3817800	3800700	3920900
Q9H9P8	251160	254880	253360	294600	303730	309600
Q9Y375	149480	152640	146930	120720	131010	123670
O75127	143800	147080	144450	160000	167420	163260
Q9BUJ2	527890	535590	547010	576420	572920	591320
P41252	489550	506670	536820	631570	612080	592350
Q53H12	293050	294410	307250	328860	346740	334960
O43396	11417	12543	11718	18585	16273	17373
Q15165	518520	522420	540500	575400	586820	573360
O14776	225930	230340	221950	256680	252510	266620
Q9NRV9	29454	34158	31998	41369	41607	43916
Q9NY93	123840	134270	138240	168020	157100	164980
Q92598	456900	444150	469950	385680	381680	391360
P50416	689920	679540	684690	791590	823940	791130
Q9UKV3	1095700	1010100	1084400	831980	805600	846020
O15382	442370	446640	446410	476530	482890	490040
Q03252	769640	743200	770670	682540	708680	695880
Q3T052	31726	30992	31393	23234	24211	21557
P61160	314420	325990	327310	358690	346090	353370
O75251	220040	210740	221150	189290	191000	195780
Q8NCH0	4853.2	5967.3	4809.1	8336.9	7421.5	8116.7
Q86UK0	4695.8	4645.8	4980.2	8209.6	7613.6	7185.2
Q16222	6641.3	6626.9	5982.6	8125.6	7731.8	8519.2
Q9BYT8	536030	524070	539980	582310	606410	584500
P50226	16138	15180	16744	11704	12398	12174
Q92878	123110	130760	142720	181780	171090	177990
Q8WXA9	55102	54983	59511	85512	75824	84424
O14657	53416	53858	58004	65734	63644	68284
Q07020	854470	877740	837900	1011800	1088200	1030800
P10586	424800	412140	425560	477850	508490	494690
Q8NE01	71754	70630	73570	82731	87954	83627
Q9Y3I0	334080	332760	341230	359720	359220	370730
Q9UBK8	8438.2	9457.5	9100.5	11880	10778	11562
Q8TB22	31795	32493	31370	38414	39854	37236
Q96EK6	6292.2	6853.1	8036.5	10632	10132	11483
P22626	5582800	5399700	5537400	5018900	5120400	5085800
P54920	263700	258770	266020	238130	247770	242810
Q6NZY4	130070	129700	133170	147310	147240	154050
Q9P206	24800	25577	24885	23096	22784	23656
Q03247	13796	13662	13886	17345	16461	16612
P0DMV8	2733300	2541800	2649500	1929300	1918500	1928700
O95302	376300	381040	404660	448580	485660	461220
O15427	274530	283990	292420	313350	331170	327670
Q96B36	5933.5	6366.4	5875.3	7488.5	8184.5	8326.2
Q92545	46479	49085	46202	52830	53850	54997
P08243	170060	192420	209900	310600	290710	263720
Q13488	71347	76596	75141	88114	85865	88042
Q96FK6	12012	12032	11483	16371	14910	15451
P05090	94742	77607	86607	26213	28911	28746
O43837	726670	752030	751310	796980	816750	795040
Q9Y3D5	131080	137850	133400	160380	172340	161270
Q6IAA8	244210	248060	244940	253740	253980	257720
P55060	371540	365000	404760	504500	492560	456240
Q8NHH9	56706	60802	57765	70647	70434	71623
P14209	18691	20208	20112	23014	23592	23904
Q9NRW7	96883	97539	95450	108420	113970	111870
Q53EL6	38856	38556	37601	55912	61213	56111
O75410	32459	28601	31267	20510	22420	21814
Q12800	131170	127110	133480	111230	109500	117730
P16152	191800	188180	196230	173640	172560	176930
Q969S9	193880	190420	192830	208540	216720	212580
O43684	262290	259990	270260	235210	237020	246210
Q13214	89763	89147	91300	110790	119040	115290
O14617	185220	192990	190170	206620	209540	205600
Q9P2W9	55668	54244	52769	62378	66981	63632
Q96AQ6	120300	122000	121600	112930	116070	114180
Q9BQ52	636360	650010	674470	750470	764010	753360
P35241	482010	511870	500730	575250	621240	614560
Q9H0S4	365360	387550	393210	443310	462100	432640
O15143	74536	76566	77687	81760	85288	83725
P10768	35963	37398	37362	40669	41051	41339
O00233	20162	21420	22310	32034	30484	35117
Q96RY7	3963.2	5285.3	4662.4	8664.4	8757.1	8417.5
P13747	52444	52337	52718	42137	39130	41781
Q9UJ96	19042	15999	19411	6210.9	7135.8	6613.5
Q99805	152000	157330	157480	176430	175550	176620
P46977	714680	708750	727700	749190	762070	769570
Q53EU6	13541	13618	14250	17122	18141	16633
Q6UW78	69856	69915	71738	75398	75676	73827
P09914	45259	45000	44698	43020	43576	43748
Q99729	1509800	1488500	1474500	1687900	1763600	1777100
Q9UNE7	47300	46977	47068	42710	41082	41679
Q92917	8435.3	8747.5	8943.9	9860.7	9502.4	9938.7
Q7L8L6	55497	60245	58805	73934	74476	73550
P57740	218130	244470	238970	298580	277540	293320
Q9H0P0	356440	369840	365010	419520	439550	414040
P62851	552880	552730	533080	676460	731910	686040
Q6P1Q0	52359	49586	55072	39119	43354	41479
P28331	2080200	2091900	2105500	2273200	2351600	2328900
P11234	594170	610070	597700	633670	655720	645320
P36952	169820	170850	178370	191620	188050	195880
Q96M27	47256	49222	46647	56510	56847	56426
Q9HCK8	27814	24063	27818	15531	17584	16519
P17697	83341	83303	85113	104970	112330	105930
Q14807	74369	76402	75967	66611	69513	69589
P51970	545030	529200	534530	493190	496170	499770
Q9H2Y7	6191.3	6269.6	6325.8	5323.9	5416.6	5641.3
P25787	93129	95920	97804	102980	107340	106930
Q9H814	26066	27889	27835	20728	23180	22561
Q9Y289	24393	24413	24334	26720	26127	26347
O43402	379180	381640	381340	456930	482780	469900
Q8TD30	287310	294910	300880	326370	325440	319510
Q9UL03	32239	31821	34033	38412	37520	37094
Q13362	17599	18842	17804	21868	21151	20364
Q9NRG7	128620	131590	127480	136890	142050	140720
Q9BZI7	54362	56796	55774	70011	66649	72431
P78310	81812	84310	86442	73043	75438	73794
Q9BYD2	502260	507360	491090	569570	596340	564760
Q9Y3C8	34519	32835	32088	45189	50832	46428
Q15058	62306	74631	70503	100250	97220	93991
Q92665	373420	386910	370180	411160	434370	428200
Q9Y237	50725	53647	52310	58115	57175	59108
P20618	79621	83402	83586	90514	93032	91351
Q9ULT8	24066	26626	27691	17212	18688	17084
P17813	192410	208890	198180	263270	239490	262330
Q969Q0	85156	90488	85712	98270	105240	105030
P23458	26284	25425	26634	33794	34641	31725
Q9BVK6	489160	495030	505280	638180	694240	652940
Q14533	177590	195210	190310	241450	238340	242930
Q16540	364540	338150	365730	277820	307200	291380
O95674	14479	14698	15499	21586	24411	22090
Q96PU8	90338	85366	88730	78535	75271	79747
Q8IZT6	16057	16993	17078	29492	26173	26216
Q13867	112890	111630	118100	96907	99762	99861
Q969X5	525530	528990	543450	792620	887080	822740
Q9P032	434590	443660	439510	508880	529180	502570
Q16643	442620	453930	454340	536000	564060	575420
Q6KB66-1	434590	439570	457670	494920	504800	493970
O95861	147380	151730	156140	135300	124590	131330
Q9H6R4	252900	255890	270790	297730	306580	289900
P62424	1833200	1745800	1800200	2065600	2209600	2085600
P61201	65387	73341	73564	87102	92607	90188
Q12959	12514	13750	14026	19521	17070	18469
Q10471	1091900	1083000	1112000	1249200	1324300	1308600
P48637	37793	36890	33883	53725	47540	54162
O95757	56680	55882	53753	48553	44925	48462
P48729	69483	71206	69775	81897	86287	81756
Q5ZPR3	288550	293280	298540	393640	362350	383980
Q63HN8	36084	38053	38469	44140	47785	44593
Q8NDT2	104680	100480	104870	111020	114890	113280
P09486	121540	129330	125580	145090	145100	142320
Q86Y56	38742	39873	47843	59398	66330	59186
Q9P265	151810	151460	157350	163480	169540	168060
Q9UHA4	71322	74279	72053	77642	79132	79463
Q9NX40	241120	235260	245410	265990	256340	261620
Q14684	218960	225670	231910	266210	250450	265970
Q6UXH1	91421	92831	92427	113060	121060	118050
Q68CR1	86696	85686	87536	99354	103970	99122
Q9Y2U8	213250	211330	214720	255960	265850	251100
P39656	1092600	1123300	1103800	1220400	1262500	1206700
Q93008	32248	30824	28182	44516	40733	39000
O00443	38149	32653	40184	17728	24430	22504
Q8N2H3	19098	18840	18465	16234	16841	17240
Q86U38	79600	81612	83514	109650	121560	112570
O95243	36522	35770	39666	27687	31176	27676
P62070	9949.3	10656	9634.3	12829	13010	12675
O94776	64845	57420	61290	42938	45449	46505
Q14244	28140	29595	29744	25520	23370	25167
O15144	64405	67525	69472	88712	97111	87107
P24821	4762.7	4332.2	4667.5	5454.1	5844.5	6063.9
Q07065	1145700	1105300	1185500	1331800	1456800	1391900
P54278	13353	12785	14085	10420	9935.6	10242
Q9NW13	405110	401220	414700	458400	437760	446730
Q9Y2A7	160100	172070	167200	185070	196070	190120
Q15269	264670	261640	266750	271960	275540	275430
O75880	335210	341250	342310	383320	404820	398140
Q9NVA1	28348	29269	28139	31682	30614	30764
P22307	1110600	1116200	1137500	1267300	1340100	1293700
Q8NBN3	31557	33073	35114	39852	41598	39398
P08174	880190	883770	902850	1352400	1346900	1489000
Q9UGN5	94060	94041	97362	85128	84106	84956
O00330	278280	290020	285610	318250	316190	314690
Q9Y3B7	812770	828640	813730	981980	1043700	990220
P24539	1213400	1191700	1248400	1330000	1390900	1332700
P04083	884030	909180	919020	1075900	1010100	1059700
P32004	1292700	1315100	1296200	1470600	1451300	1519700
Q9NRF9	25879	23154	25653	17203	19928	19348
Q9NXR7	12745	14417	13060	17206	16720	17632
Q9Y2C4	20994	21740	21318	23144	23528	24293
Q7Z7F7	43367	44821	46874	52686	54031	53636
O15504	29639	32164	30455	35021	35645	36704
Q04656	51258	51502	50655	58950	59937	57130
Q99623	1912100	1913900	1951600	2092300	2189000	2155100
P00387	982690	986490	1000300	1095700	1142300	1102500
P49720	14837	14068	14023	10883	11481	12286
Q9H488	386780	408440	410620	496550	548430	510090
O60293	17091	19529	19264	25314	25312	24405
O95070	43212	44719	46363	35773	36083	36636
O95298	134680	126960	135020	109530	116810	116540
P11279	256820	248700	254580	273660	286810	278390
P30414	26768	25167	27439	21307	21678	22956
P00735	214840	216620	222410	341430	380910	342410
Q9UKX7	154680	140040	144460	100760	99776	102480
Q16594	21752	22979	23874	29428	29325	29039
Q86VM9	45929	39812	46281	26968	30781	30711
O00429	122990	124800	128730	143410	137750	146380
P48730	86491	88581	89749	93588	96069	94126
Q6RFH5	259230	266760	271250	286210	300680	294020
P30038	136610	138470	138290	156140	155340	162110
P29966	24168	23124	22585	33197	37899	36903
Q96GW9	22279	23380	22442	26465	28395	26579
P11586	531250	555050	587420	714930	698080	702710
Q7Z6Z7	11070	9113.8	10809	5360.7	7237.8	5907.6
Q01780	286760	280690	295460	252640	239390	258560
O76003	90192	89212	95785	76166	81562	75803
Q14980	1962500	1969100	2018500	1805400	1732200	1826800
Q96J84	51092	52086	50650	57892	55411	57713
O95251	14420	13192	13954	10465	10622	10849
Q9H3U1	26474	26775	28618	34301	32945	31371
O00220	24734	25379	24504	27304	26541	26432
Q9UBT2	48617	48800	51747	60240	63669	58111
O94766	57745	59132	60319	74535	81704	80981
Q9Y3D2	40302	39901	39795	55091	60379	59746
Q9Y446	442540	421970	421070	374320	376970	387160
Q15004	61470	48953	55266	26851	25645	31104
O75390	1428400	1463600	1449000	1601000	1601900	1544200
Q9NQZ2	131100	119220	124940	105670	99655	99511
Q96Q11	285470	285100	292120	268800	276160	270130
O14975	436780	441810	440120	546400	584740	556130
P06753	505250	473420	493270	441190	417080	431800
P22670	25611	23978	25507	28614	28136	30078
Q8NCL4	552210	554830	570660	608540	642140	625180
O95084	75404	73152	79709	91779	90684	93179
Q9Y478	13782	15584	17009	22450	22086	20115
Q13895	83258	87608	86872	96712	95884	101870
Q8IY57	4548.7	4355.9	4624.6	3652.6	3292.4	3744.9
Q7L590	37288	37278	37586	40315	39455	39478
Q14739	318310	308300	312790	285260	287930	287500
Q3SXM5	140540	137860	138560	166580	178680	172900
O14662	90157	88789	87583	98828	104640	102960
Q96FQ6	213680	228260	223030	244960	254570	250070
Q93096	116350	112880	116210	147640	145170	157910
Q16635	6921	7128.2	7155.2	4533	5357.1	5010.5
P09669	350010	341060	350370	382720	401180	384200
Q8NBQ5	364070	353710	366170	389760	405790	390390
O15438	65329	69876	68987	82198	82448	82898
P01112	296760	292270	295870	327180	341750	330760
Q96IR7	344900	362180	344050	398360	424760	398890
Q08257	521880	536390	539630	481400	484480	479700
Q29983	7147.1	6914.5	7413.5	8402.5	9250.1	9027.3
P02777	95628	99602	97653	83039	76506	83734
P30825	125930	130810	129860	137040	141040	143040
Q8TEQ8	88419	89249	91606	122830	132530	120010
Q8IXT5	81319	88256	89522	105750	101180	104940
P78527	5625600	5725900	5766200	6212800	6515700	6329200
Q9NR48	82169	91146	81079	110100	112750	108620
Q9UBG0	218430	223100	226860	257600	275080	276020
P62873	914760	931200	914200	1011800	1061300	1031300
Q8NE71	383080	375900	388700	420370	419050	421120
O60888	72557	70279	74391	66129	63399	64449
P11388	2024900	1940100	2076700	2229400	2325300	2258300
P60228	70514	68122	68819	82365	87742	81982
P62244	765870	770000	771360	891940	940720	920320
P40121	42851	45247	42469	59747	53462	57294
P49748	3115700	3160000	3111400	2973700	3038400	2981100
O75955	957900	998660	985470	886880	913950	908150
O14745	121580	127760	125870	150780	164020	152790
Q9BW92	376270	371340	385580	291490	322690	313330
P09601	213770	201130	210350	179590	182640	187260
P30048	1261800	1302600	1281800	1367400	1426000	1386900
Q9UIS9	59802	52573	60263	41187	37198	39566
P49750	131230	123430	132580	109580	103610	113930
P18887	34878	36668	33453	40577	40392	43329
P54132	168150	166040	167460	206270	222200	215650
P50914	1020800	1013400	1004000	1095600	1099600	1134600
P11310	1125500	1108000	1125500	1028600	1064600	1035100
P04080	25980	27042	26055	19648	16135	17938
Q14126	589980	587800	582860	623730	612910	628930
Q9BRJ2	927810	922520	934600	1043000	1095400	1072900
O15027	18302	19854	17001	26129	25327	22831
Q9H6X2	5986	5689.7	5939.1	4802.9	5186.6	4697.1
Q9UBB4	22343	23947	23351	25955	27403	25976
P23381	188190	187810	194250	207670	218370	219160
P78332	14653	15850	14827	20540	23714	22583
Q9H3M7	65002	56150	66687	30992	33500	31695
Q99653	148550	155970	150610	170980	168360	170070
Q6SJ93	4573.9	4723.5	4930.7	5931.5	6432.2	5802.7
P13010	2134100	2202500	2199800	2287100	2355700	2356400
Q6IN84	52020	49809	51483	57228	56557	56737
Q99661	21470	20629	22482	17471	17429	18227
Q9UKK3	94295	90173	98190	80730	76223	79474
P61289	92719	93433	94801	89266	86008	87234
P09497	73909	76460	78759	122620	107470	120080
Q12996	190650	176680	194380	145910	158610	154010
Q96PM9	9453.4	9592.1	9428.9	6554.1	6583.5	7388.2
Q96DM1	19463	17626	18691	14660	14589	14016
P13073	1548700	1546100	1524100	1715400	1742500	1669600
Q8N5G2	9839.8	8677.9	9389.3	6862.8	5769	7171.5
Q7Z6E9	49049	49054	49525	40110	39423	42345
Q8TCC3	222310	208680	221380	177810	194670	184650
Q14157	271770	253740	250550	218010	204700	224900
Q86T03	40263	42926	42047	52253	48555	53230
Q9BT40	2728.1	2933.4	2966.3	3319.9	3264.1	3480.6
Q9NPJ3	922110	904270	917160	982560	1021400	992570
Q04912	52899	54753	55238	71370	66922	73878
Q86V48	16637	15523	15526	11541	10203	12507
Q6T4R5	18288	19136	18401	33696	38421	33155
Q96BY9	5255.1	5053	5391.4	6411.7	5916.9	6113.6
Q96CW5	19645	20528	21971	16004	15256	16324
Q86YP4	29004	22251	24596	13033	8095	14688
Q00796	11995	12209	12609	15934	17206	17866
O95361	16874	15102	16169	21766	19768	22524
Q16740	406580	408880	408830	381860	390350	387890
Q07866	5086.2	5806.2	5375.3	7290.2	7438.1	7301
O15091	213550	217300	219290	247950	263380	251120
P49411	3909300	3907400	3930300	3209100	3416800	3279800
Q9ULU4	105620	95956	103050	76850	80377	79687
P43034	163800	171490	177630	207690	207910	210210
P07900	1400500	1400100	1462000	1215800	1224300	1227900
P20340	361720	360690	361620	393080	402820	392200
P15586	458640	477260	479830	506870	523350	533530
P36543	80132	83510	83653	90226	90997	87833
P36404	112160	102050	113590	75384	77457	74833
O75446	83495	76009	80306	61400	61358	63456
Q13885	193560	199140	200440	242460	227260	228810
P28347	192500	176000	185730	157070	141500	156390
Q9UII2	522340	527670	532440	435230	458050	465420
Q00688	191880	199460	198770	223540	217610	232180
Q9H5X1	28796	31365	31542	25753	24243	24231
Q9BT22	223330	235110	238180	253910	269370	264130
Q9H0R6	214230	217160	215840	238720	248870	240590
O15269	363270	357050	377500	401560	412820	396750
Q53S33	43456	44986	44183	54243	51700	55975
Q14204	1787500	1883800	1998600	2391500	2326100	2309500
Q8N0U8	19361	21526	21037	26901	26510	26447
P49023	53212	61019	57146	75634	75568	73192
Q15392	589810	589100	590960	520120	538520	536380
P23743	8756.4	8234.8	8422.6	6272.5	7006.3	7091.9
Q92508	53558	53963	54515	67241	71587	66719
P08729	99740	95468	101940	110780	118970	112950
P05165	56838	58427	59149	68987	73045	67686
Q12962	73722	77264	73297	86751	86083	92810
Q96DT7	30165	30169	30918	24356	21495	21686
Q13823	194540	202720	200330	245330	229070	246810
P57678	32365	34634	35096	38472	39390	40288
Q8WWV3	244900	253730	257390	294260	313060	290110
Q9Y262	10085	10726	10563	11619	11888	11891
Q9Y3Y2	243840	237340	242240	208830	193730	208570
Q9NZB2	76512	76227	78551	71593	73745	72058
Q15102	15021	16236	15839	24271	21575	24851
Q12770	5129.5	4953.3	5316.1	4354.9	4467.8	4574.9
Q9BWS9	288820	280620	284740	308610	325080	319000
Q8WVQ1	4315.7	4762.4	4073.7	5903.2	5399.6	5584.7
Q5JTH9	190930	197830	216570	259050	245390	254190
P56589	272210	272750	279840	301390	318120	306390
O95159	74936	69184	69472	57664	56610	55409
O43847	14805	15618	15331	18676	20397	18768
Q5T8D3	235270	227120	236000	215980	217290	211410
O75718	106980	105020	110110	139570	154620	141740
Q96BQ5	61255	61121	62438	70337	70797	67399
P56270	64951	66211	70537	75836	76898	80711
Q9UKJ3	21404	22627	22969	20172	18787	19113
O75891	56910	62857	64750	85025	84309	84886
Q12872	53003	50486	54164	37804	44158	40555
P15622	77619	73244	80014	62015	66907	65503
O95881	251000	260260	263850	332930	374450	356700
P55884	212610	213370	224410	238430	255410	246560
P03928	111880	111550	110810	143650	154910	144100
O43390	1463300	1486300	1502300	1383200	1427400	1402500
P22695	1608700	1587200	1601700	1697100	1754300	1742700
Q27J81	100950	101010	102320	90465	90862	94399
Q9UNQ2	66965	72528	68832	85136	85611	85184
Q96BR5	189250	182130	187300	201970	211270	202050
P0DN76	268550	278940	273950	307930	328850	313020
Q9H078	475520	472390	483510	493360	504130	497190
Q92615	40068	42813	42630	49430	46172	47780
P50552	102220	110440	110450	120380	125860	126800
Q16134	563460	552080	575870	507160	526850	526570
Q9BXP5	899750	868710	900370	780470	746800	807970
Q9H1K1	130630	128170	129640	135740	138640	134930
P50502	177060	173680	173010	182760	183760	184490
Q9H299	81262	79219	78625	60420	58936	66503
O75569	169190	162900	172510	181510	186630	187890
Q6UB35	1634600	1634400	1663100	1921000	1972300	1856800
Q6XYQ8	22555	25012	24141	31047	28183	31529
O15013	4815.2	5622.5	5421.1	7140	6893	6746.5
P54098	115550	116810	119170	136760	129800	137710
P05362	195020	197480	196730	188270	190830	191650
P08779	430580	431660	446950	552210	612060	570580
O43505	23986	24605	24648	28891	29202	31054
Q14676	110290	103130	114790	85288	84348	89471
Q96CP7	3816.2	4534.9	4141.3	5884.5	6399.1	7146
Q13228	18595	17745	18392	14567	14050	15801
Q99685	50753	50450	50986	67918	63670	69339
Q8TAT6	147630	149160	158310	125890	125310	129150
Q86SF2	200330	206720	209120	231310	249820	243510
Q9NYU2	2290400	2315900	2378200	2624700	2826000	2727300
P78524	5496	6162.3	6022.6	7253.1	8214.5	7470.2
P61981	167460	163590	181030	120540	120710	122500
Q9UHW9	126010	132210	124260	138450	144180	146720
Q8WXW3	38477	38010	36471	44216	47371	43669
P22087	692500	711060	732910	799330	783210	779210
Q09028	105690	97280	103160	81967	80043	81863
Q8N3R9	6111.8	6322.3	6732.2	5516	5335.8	5043.8
Q9GZT3	519890	526910	518640	605440	643060	612590
Q2TAY7	521080	517750	540880	583740	576350	574340
O15554	25791	27856	24674	34191	39262	34762
Q53GS9	83883	89897	92552	107410	102510	104970
Q04446	15235	14395	15737	18845	17460	17453
Q2NL82	197750	196410	198210	207170	211710	207140
Q6ZRV2	37682	37590	36726	61501	67306	58053
O75882	26130	25011	26887	38567	39097	34262
Q8NF37	280850	279540	289300	318980	343190	336110
Q9H5K3	21507	23416	23533	27732	26906	27666
Q8NEF9	106310	117530	107040	77956	80289	78467
P46778	502470	483010	497640	534400	530010	554830
Q9Y2R9	750260	722780	726700	652010	684590	644790
Q9BV38	246440	239050	258010	209050	220090	212730
P46013	2054600	1882700	1961800	1583800	1379100	1614400
Q8WVX9	141990	134590	141250	123300	127510	123570
P48507	4109.7	4503.5	5219.1	6986.5	6185.4	6424.1
P18077	454740	432960	431820	537560	601160	566150
Q9UKA9	419360	416920	415220	446920	454890	441280
O95714	115480	114650	115900	106230	108960	105160
Q8TCU4	26868	22167	25557	12555	12984	13597
P53992	74161	71087	79070	88521	91592	87032
O14521	15000	15997	15664	21606	24923	22729
Q8N2M8	16196	17559	16773	19967	19998	18642
P09960	100390	101850	108170	120720	116750	115330
O15042	535040	542880	551030	577640	565030	568220
P42704	7277000	7402800	7371000	8086100	8406500	8055200
Q9Y3B4	310740	307820	319530	276830	252950	270500
P00441	248960	249740	267520	219470	211850	223760
Q6PIU2	594180	598390	591260	670630	692690	660240
P58546	89336	95037	95489	80774	72778	80412
Q9Y4K0	32920	35409	33179	38470	38975	39711
P61019	633190	623870	643740	699280	726600	688830
Q13098	10438	11791	11653	14175	14512	13871
O76094	390220	376870	377350	407430	413210	405420
Q14257	91291	94155	88895	116090	131300	123080
P49419	1154400	1130600	1173900	1225400	1276900	1234800
Q92979	189480	191200	195470	222530	239570	226460
Q96C01	109800	111540	112280	124740	127790	121180
Q9NVT9	91058	85514	85811	102450	103510	102940
P80723	1114500	1090700	1077600	1295300	1223500	1309200
P48556	69519	75985	82581	108460	107370	105660
Q99828	38944	47734	39610	59756	62977	58572
Q9UGV2	67757	74867	72594	86329	80641	85152
P49848	23944	25238	24775	27309	27273	27671
Q04837	1339200	1252600	1381400	1056200	1165500	1059000
P12081	80563	90040	86239	105650	101540	104300
O75815	12545	12583	12966	11982	11860	11458
O95168	144010	140500	143960	131580	136710	134330
Q8TAA9	91409	92379	95783	103440	102300	101760
Q96DA6	627190	633770	644310	673670	697600	704000
P61964	272140	245400	277920	193330	212870	213620
Q8TDM6	34800	31919	35751	26040	27168	25627
P18124	967890	989480	956720	1196900	1314000	1224800
O75521	1679700	1684000	1683100	2054400	2221400	2112900
Q86TC9	83213	84012	81970	73842	71864	76553
Q02241	562560	634420	561320	777240	713030	706110
Q15286	270080	269450	278600	294350	297030	295910
O75691	231890	245910	261020	300400	303660	288440
Q8TEQ6	266920	272980	274900	289930	286740	287820
Q15233	2169300	2170400	2209700	2332700	2318000	2264300
P61960	34817	31624	35884	25255	28189	26524
Q9UKT5	4173.9	4303.4	4275	3548.2	3821.2	3770.3
Q9NX55	51645	52778	51757	40454	44764	42649
Q9BUE6	48499	50553	50222	57246	61056	56814
P98196	116230	127690	120110	171470	152060	174630
Q8N726	62875	64795	66810	76702	82025	74906
P23434	527710	451270	528050	272410	280270	276810
P10321	380790	386810	406420	335620	346430	348100
P00558	1558200	1569600	1670000	1404000	1322200	1433500
P49715	19594	25082	21058	37838	31296	39332
Q8NEM2	36470	34909	37196	29560	30794	26745
Q9UBD5	113940	119990	123460	141550	142460	140370
P27824	3237400	3139100	3258200	3867800	4272900	4054100
Q9HCD5	136030	135690	139660	158710	169780	159120
P53350	27167	26959	27369	31145	31948	30211
Q8IYU8	215430	215390	217890	248970	263810	250980
P63220	208090	217020	221470	278970	276120	309210
Q9HAU5	36703	35695	37774	28944	30553	32507
Q6PKG0	130110	132480	133570	127080	125150	125740
Q9P016	15354	13859	14469	10875	12511	11896
Q9NZ08	142370	146290	157940	168350	181970	177120
Q15047	48450	50823	50282	62823	66420	59754
Q5H8A4	87679	91440	95239	105660	107330	108070
P61604	2676900	2572900	2644800	2186300	2381700	2305400
Q13948	47789	47040	50912	40625	41458	43155
Q5JRA6	486250	472640	489670	509330	531930	529750
Q8N5C6	26835	25733	25007	38533	43898	37881
P62917	863820	876520	871820	1040300	1127500	1105900
P04844	1409400	1416400	1426800	1528700	1566100	1510900
P61978	2560600	2412600	2403600	2112600	2161900	2235900
Q15907	659330	651520	645530	733990	775170	737090
Q5TAQ9	33323	32719	34297	21253	26062	23512
Q9NRR3	7607.3	7817.7	8115.7	12839	12844	11105
Q96T88	714060	685120	702600	741980	750710	758280
Q9UBU9	300380	306810	302730	377680	353140	379510
P58012	13063	12609	12829	13497	13747	13566
P45877	102090	105970	111680	135790	155180	139640
Q8TCT8	32586	34426	33896	25149	28696	27794
Q9BQG0	494280	506140	524750	576930	582680	578720
Q9NZ01	555690	558490	579430	606050	643360	626770
P06865	183650	173310	176390	241940	244980	218330
P05976	119160	112820	120900	101710	107710	101790
Q9UJX2	17455	17060	17110	13750	12690	14332
P33176	50537	51368	54546	59276	60957	59396
Q92614	375220	366500	392130	315910	344460	329740
Q8NFH4	379090	400170	406580	452330	434710	441160
Q969N2	385490	381840	402080	420440	446620	431270
Q9UBV8	2053.1	1970.8	2178.4	1414.2	1723.6	1550.2
O95817	155470	161800	161420	138800	132960	145240
Q13620	6124.5	6426.2	6330.8	4713.7	4805.6	5378.2
Q8TEP8	48398	51704	51905	61016	56189	58413
Q96P11	45981	46664	46319	55750	60523	57382
Q01167	36019	34849	35627	42566	46938	45060
Q06587	47539	45520	45476	38312	36091	40639
Q6NUT3	5338.2	5726.5	5425.5	6792.1	7095.7	6358.9
Q15029	1728900	1759000	1796800	1899600	1893600	1873100
Q12789	169960	168510	176780	149720	160140	154060
O95639	3365.3	3369.1	3863	2316.4	2509.6	2855.5
Q9NQW6	43584	43131	43268	53794	50156	52147
Q9NVC6	24832	24808	25410	33822	34853	38148
Q15582	495500	502950	521650	560490	568130	539450
P09211	155320	166420	163020	225120	198920	222070
O94985	19242	18739	19649	17128	17327	17339
Q9Y2Q5	203320	199430	204770	214730	214650	209220
O00461	434800	422690	431750	397030	406950	411830
P16403	604770	622070	627100	560260	587020	561560
Q16762	293470	330440	303860	396900	357360	374560
Q6NUM9	364340	365970	392400	431510	432440	441660
O95373	43739	46824	45620	58861	66841	60060
Q9H4B0	129130	138310	130040	113880	119390	114570
P17980	506620	553300	592840	723570	684420	703950
P36578	2291200	2320500	2288200	2578200	2744100	2672700
Q8NBS9	1551200	1628300	1640100	1969900	2227000	2082900
P49790	306930	335800	352620	258820	240680	264590
Q96AY3	435410	451900	457100	514470	565290	536340
P43251	22909	21661	22928	19159	20626	18933
Q9GZR2	81311	90156	88905	99991	99697	106470
Q6NSJ0	8519.2	9115.7	8081.1	9759.6	10743	10613
O14773	76897	80957	79642	86672	90579	93495
P0CJ79	70046	68873	68217	87860	87613	81052
Q7Z3K3	109880	103380	114210	125540	127620	130730
Q9Y3F4	275860	288770	287700	329720	318380	346250
P12236	3128400	3161500	3175500	3574400	3766000	3572400
P50579	97205	99177	96227	100900	103340	103500
P07355	4574500	4805800	4749800	4238500	4350700	4388100
Q8TAD4	8453.5	9404.8	9977.4	11719	11551	13174
O75152	81716	66894	71930	52497	43830	52577
Q02818	476720	488820	496490	553300	603510	581690
P11532	43202	43418	47543	51297	53298	53801
Q13445	23393	23477	23759	31030	28984	28569
Q96AG3	17982	18386	18666	25582	23039	23449
Q96I24	918880	889360	904010	950000	945760	976170
Q9HBL7	16867	17095	16644	20599	22851	22080
O00422	370430	378780	392510	416130	438360	414360
Q9UI95	6066.5	5883.1	5897.8	7665.8	7542.5	6989.7
Q9Y512	605140	599410	607290	649130	677810	659840
Q16795	1587100	1577200	1606600	1689700	1760600	1711000
Q96DX4	3691.2	3662	4539.9	5847.9	5959.6	6122.9
Q969H8	331320	348040	347070	453030	525110	492120
Q9HC36	71986	74427	75027	91108	97955	88509
Q9NWM8	13098	14774	14827	17089	18055	17426
P07711	145290	150120	157420	164760	174140	176940
Q2T9J0	39405	36188	39784	32687	33086	30832
Q7L592	219130	224770	227340	248820	261890	245910
Q8IXM2	4969.5	4921.8	5646.3	4064.5	3632	3874.7
Q5HYK3	57256	59711	58345	70242	69420	65008
Q9Y4W6	1315600	1323800	1324200	1423100	1474700	1430700
P46779	498000	492080	500050	596170	634340	587440
Q9Y5T4	52453	53105	53748	70741	79154	71534
O95169	19221	19620	19552	20055	20334	20007
Q6P9B9	17930	18206	20562	22994	24457	23483
Q8TF68	136960	131540	135540	148790	142020	148370
P18031	291520	285630	288970	360610	332970	352530
Q13724	547450	560510	574630	592620	615160	602170
Q9BPX6	81756	79655	83545	73601	77124	72921
Q13185	421680	443730	445590	347970	346180	388360
Q9H6U8	34205	35415	37595	39990	40615	42853
O95365	58055	56618	57917	69091	76409	74263
Q13530	40040	37635	40324	42889	44966	43742
O95067	14786	14325	16283	12813	11076	11926
Q96A26	425920	409480	423060	362660	389900	365920
Q12888	107920	103530	111670	93010	93961	98715
Q9UBB5	59509	55044	59913	46558	49127	51974
Q96T37	64621	63761	64469	56081	57489	59431
Q86UP2	4961400	4723400	4802500	4191800	3865900	4292700
P35268	732750	762630	768120	820970	832870	824140
Q96SU4	11485	11164	10971	12238	12567	13141
Q9NVD7	46069	45998	46326	50907	53699	52238
P22061	399010	384780	406740	352330	356790	360380
Q99584	58716	56744	56229	51315	54165	52619
Q92890	42713	43880	42949	52370	52055	56722
Q9P2J5	637160	635950	704690	807700	826130	746040
O43765	40215	44236	42609	49075	48298	50108
O95197	100280	111160	102290	128430	126220	128800
Q9H0U4	919360	850140	883030	753200	787420	774110
P62847	822860	824770	823660	922690	975570	939070
Q8WWH5	63686	63104	66649	71480	77370	72925
Q99707	27218	27424	27302	23298	24495	22810
P26641	450820	459450	455770	546700	516910	556740
O94956	4615.8	5011.1	5639	2776.4	2769.2	2766
P00367	962660	962910	978660	1035400	1085900	1055800
Q7LBR1	128380	131570	123420	173470	205050	189940
Q96A35	428990	436160	425310	461540	486920	471390
Q6P1J9	14977	15493	14721	25531	21976	22204
P04179	876750	924650	896750	806360	834290	771170
Q8TBQ9	8931.2	8808.7	8745.3	12807	14382	12508
Q9BZV1	11339	12092	11202	13432	14790	13476
Q9NZZ3	27692	26773	28083	23634	24447	25587
Q9Y624	561620	557890	551480	458350	494940	488870
Q96DP5	29829	30296	29458	31004	31441	31006
P61513	326440	335870	321610	365680	397860	380700
Q6JQN1	192240	187460	203320	217770	225020	221500
Q8NG11	21178	22050	21694	25109	23641	25383
Q9NQA5	41305	40223	45868	35339	34058	30929
Q9H0U3	34212	34184	33154	43632	48344	43380
Q8IWA0	313960	321990	321630	338860	350550	336650
O00533	40306	39349	38537	48818	53203	47861
P04049	14019	13112	15165	9650.5	11714	10882
P43304	2066500	2081700	2100800	2300000	2438500	2343700
P55809	1938700	1972600	1962100	2088200	2173800	2099600
Q99961	16097	15875	16963	11500	13746	12888
P67809	292480	283960	287320	306190	322930	319090
P31947	276750	282990	296780	251310	242430	263020
Q13131	107140	118930	116160	134660	128230	135180
Q13444	15981	16391	16047	23255	24784	21463
P05549	175100	173330	177380	152370	161290	160860
Q9UJW0	5259.8	6348.2	6170.4	8326.1	8704	10272
P20073	137300	151020	150440	173410	166060	172510
Q8TEM1	2237800	2212000	2234000	1932000	2045900	1936500
Q15942	11448	12956	13314	18663	20834	23627
Q330K2	40812	39015	41061	43281	45773	43795
Q9Y6A4	38375	37499	37056	45703	42239	43333
P29372	110350	111180	118130	128660	135020	143340
P84077	365930	398930	404990	469240	442720	445560
Q9P2E5	32674	35161	36822	39201	42373	41901
Q9UHN6	29766	30940	29567	34303	34688	37316
P27348	90741	95862	97779	86465	79766	84129
Q9BQE5	32842	26099	35238	14234	19006	16178
P31327	7758500	7691000	8011900	8255000	8571600	8287800
Q16778	435550	417210	424130	343740	381430	347170
O60832	325940	326940	334120	345590	359810	360700
P56182	104020	102360	106040	112260	111010	108200
Q96AQ8	44162	43851	42989	51862	53158	49085
Q93070	158530	150610	155290	166640	169870	168060
Q96GK7	129080	123430	129670	113930	120240	113990
Q9BWE0	33028	33102	33079	42769	45946	41315
P55201	44037	39912	40975	52124	58428	51093
Q8TED1	240100	241010	241420	295850	326180	303870
Q9NZL9	31810	38007	36022	48424	48690	47747
Q86UY8	54459	56255	59226	66082	66871	66184
Q9NUJ1	199650	186520	203840	163420	176350	170180
A8MPP1	30095	31213	34415	40279	37459	37887
Q8TB61	88283	88606	88036	107300	117870	110080
P61927	297460	286190	271360	315590	329060	328560
Q9BTT6	3112.1	2884.9	2828.6	4091.2	4747.7	4996.6
Q96EC8	14917	16208	16553	18381	20595	18907
Q9P0J0	244100	231730	249630	203240	220500	215580
Q96EY8	13745	13403	14259	15353	15529	15514
P34949	9139.3	8085.8	8910.7	6756.7	7391.1	6988.8
P63218	72160	73156	70493	76157	77101	76452
Q969Z3	62650	62556	62547	79012	89007	83805
P42677	393080	417370	400950	451500	432590	437030
Q9HC38	59266	59373	57843	65317	62248	65187
P78344	138730	141750	139650	177180	162020	169810
Q9Y6B6	103470	103540	104320	94962	97261	98575
Q6VY07	38868	40633	40499	48746	44675	48355
Q8WUD4	114870	114780	112990	118450	117920	118220
Q96F86	17756	16918	19715	12133	12447	12616
P13196	64984	67346	71265	79335	84659	76387
Q71UM5	39301	38810	43704	30621	29628	29849
Q16270	131410	117610	136130	153350	154950	163440
P51648	707560	707120	713550	795220	833840	789670
P62805	2192000	2332600	2283700	2558100	2715800	2503200
Q13247	162680	174680	156310	201430	189630	215460
O43715	48667	47076	46688	51717	51348	51246
O95466	106200	105850	110550	123830	116980	126510
P23919	158690	164760	165480	216230	195230	219110
O60499	17032	14291	17530	9180.4	12453	11169
P47755	104780	104900	103360	99295	95435	98488
Q86Y07	109300	106040	110340	125650	126040	136490
P59998	114670	117360	121490	133380	125440	131910
Q9P0P8	8926.9	10125	9694.1	11900	11478	10829
Q99797	371780	365270	372280	402720	427330	411510
P29597	20071	20064	20127	22969	22045	23272
Q8WWI1	294660	266840	261420	225630	209400	226770
Q3SZV7	109610	105180	105520	98993	98000	100400
O00116	1327100	1334600	1338300	1471600	1547300	1480800
Q9Y277	1353500	1377400	1395900	1551800	1672800	1574100
Q9HC21	217360	223230	221090	228900	236630	237410
P21926	235500	271860	233470	297020	323050	311500
Q9H223	77309	82028	82854	91803	89634	89456
P16104	175410	168180	168310	195890	192100	182860
P09001	646870	648590	656400	762480	811930	753000
Q8NB49	16180	18015	17087	12642	14946	13090
O60244	20965	23899	23960	28152	29364	28722
Q9Y4R8	11130	10506	11917	8677.2	9798.4	8576.2
P30043	51733	54366	56120	62990	59275	64945
P22612	26159	25111	25863	18610	15745	19813
Q86U28	40597	42292	42617	45320	44074	45490
Q14141	27163	25529	26132	28201	29832	28626
Q07157	112980	110600	104420	93613	92192	91851
Q9NWR8	5024.5	5200	4336.1	9047	11589	9107.3
P13674	660290	675580	697260	716790	757520	749350
Q96SN8	18102	18529	19146	15374	16958	15382
Q9BW60	39220	37707	39836	52850	61029	53473
P49917	10025	10453	10668	9246.5	9304.2	9530.6
Q9NR45	32925	32909	33005	29168	28466	30232
Q96QK1	76602	84541	81365	96365	95096	94174
Q16555	229870	239430	234420	214720	210560	223140
Q9HAN9	25775	26848	27413	29835	29305	29401
Q14258	145160	156300	157610	175630	166500	178610
Q5VYK3	86940	90717	92393	99928	100170	95442
Q00341	197380	198350	209440	214770	225760	224210
Q9UPT9	10301	13215	12569	15838	17524	16164
Q13043	37264	36687	41037	46584	45931	47346
O95822	6744.7	6798.3	7195.5	7723.9	7975.5	7440.7
Q8WVV9	99939	102970	99457	132390	121610	137360
Q9Y3D9	277620	279510	280390	315930	336150	317960
P05023	2805100	2894400	2861300	2953000	3052800	3053500
Q8IYK4	8555.6	8153.2	8953.3	9659.3	9782.1	10595
Q13555	203560	204700	206630	199420	194810	198880
Q96FJ2	12192	12175	11902	9600.9	10681	10279
Q9H4L4	160540	153630	155310	139350	126200	138150
Q9HBL8	9355.8	10095	10218	11021	11094	11564
Q14134	46529	43832	41975	52325	51093	52396
Q13442	50286	46000	50575	39327	40955	43893
P10155	108420	114980	114030	120380	129010	125420
O00170	22465	21460	22389	27546	26831	24911
P46459	85033	96863	112390	145780	145040	124260
P51532	216520	214630	227860	235390	244740	240010
Q9UJK0	3690	4285.4	4823.1	2041.1	2391.8	3146.3
Q6YN16	821430	786790	813100	696690	754270	709750
P16278	172690	171300	179410	187190	190470	183240
Q9Y221	127660	127110	133710	144600	154470	143040
Q96PY5	33481	33023	34494	30853	31815	29817
Q01650	137750	133630	127140	161200	147200	162360
P25205	484690	523600	548500	623440	603390	630310
Q15050	537450	524640	553600	589520	574990	581280
P49005	11703	16066	14275	21524	21818	20326
Q9Y487	67864	71033	69226	83241	88190	79500
Q9BVG8	37409	40429	36855	43813	42440	44871
Q96KP4	51557	54282	54659	61309	57186	60178
Q9UMY4	128090	115360	125950	100270	108020	102390
O75879	138990	137000	136530	127930	132440	131470
Q96ER9	837720	808620	835230	718370	767780	762560
Q9BUB7	101830	106700	109390	115760	119530	115700
Q96E39	60823	55327	56736	50925	47155	50700
Q969V5	32607	34561	32261	37367	37746	36991
Q8WWI5	241360	256380	246090	265960	280860	286490
P43487	96686	101540	104660	86472	88905	89573
Q9BPW8	351560	367000	356860	401130	434180	405640
O43678	190440	183430	196470	167280	175450	172200
Q16678	43126	40409	43626	36315	37305	38912
O75964	331660	330690	328490	389770	424730	396000
Q6UW63	9485	10433	9263.3	11955	11465	11553
P17931	528360	514500	514220	633930	584850	634850
Q14974	830250	787160	792800	718060	713170	723280
Q5F1R6	33410	37259	35851	41918	39577	41477
P51553	439860	445540	449760	490570	510580	481520
Q4G148	38360	40365	39080	42729	43177	42883
Q92968	79805	79844	81947	86432	84580	83431
Q9Y6I4	22530	24326	23306	21526	19845	20828
P41208	76261	74326	76497	59964	67159	61233
P62273	147140	160030	141180	235090	301070	257190
Q9UHB9	338750	327730	321780	300870	294780	312480
P10301	146570	143010	144260	166090	170780	181440
Q5VW36	11221	11571	11785	17010	14664	15532
Q9C0D9	74879	76347	76676	95227	102490	91682
Q9Y324	33314	35703	38018	42978	43913	41942
Q8NHP6	61308	64226	63040	70517	77673	76226
P45954	156420	161710	167440	175980	177530	181120
P63244	814670	868860	879190	1040000	1182900	1054800
A3KN83	24676	20363	23077	14956	14528	15577
Q13011	1123000	1161100	1125300	1247200	1352700	1301100
Q8IY21	54568	55102	56177	57836	57915	59916
Q6UXN9	58924	55336	58377	69178	62965	67120
Q9HD67	76182	74644	76784	78218	79392	79318
Q9BXY0	196290	199090	206520	213770	220070	212310
Q5SY16	391540	390680	402960	408440	421050	415420
O60341	89876	86481	90680	81249	83328	83345
Q5T3I0	36972	38379	38715	33514	31090	34469
Q8WXF1	406670	373270	404640	333170	356260	339100
Q92643	189600	188280	200600	207470	218850	210070
P36551	427440	433030	446750	400140	402700	398410
O60291	7790.2	9482	7840.3	12704	10498	12862
P03915	77770	87223	83981	68429	66032	69728
Q9UHV9	7642.1	8083.9	8351.8	7347	6651.7	6872.1
Q9UMR5	58380	60051	60360	61904	63443	62275
Q14166	23285	23295	22289	21640	20328	20136
P82663	386030	379830	393300	399980	412140	405100
Q9Y2S6	52376	47477	50186	36893	30380	40013
Q8N983	90776	87405	93784	96468	101430	101430
O95292	378650	373860	379980	449720	422470	456510
Q9BRP8	31150	33657	31969	28760	27900	29351
O15226	539440	529180	554480	485920	512530	505470
P12694	232610	232250	248970	207340	216750	208420
P18583	410100	397370	403150	361750	347560	375800
Q86U42	361990	336020	338400	296690	294540	302820
Q9UKR5	52662	51735	54664	59315	64642	59983
Q9HAV0	139170	145550	148410	156260	160470	168770
P20042	625130	628100	615110	682240	678370	717350
O95071	94814	103700	106890	124770	121470	122650
Q13547	95215	97855	97105	85655	79982	87453
Q8NBJ7	233580	249200	240500	319430	379940	339440
Q96SI9	91251	90378	95041	100900	99102	99156
Q15003	60096	58366	62369	53775	56236	54307
P58107	4685600	4666600	4769400	5038300	5316000	5108200
Q9Y673	260960	258260	261970	294800	313580	293680
P07477	414650	426950	419400	575320	507630	541170
Q9NRG4	13225	12675	14116	15664	15637	15999
O00623	5485.7	5207.2	5663.8	8229.3	7346.5	6953.4
Q99459	691580	681690	679580	706460	707830	725310
P0DPI3	34341	34337	34978	43153	39715	43576
P23526	175490	172460	185930	221430	203510	231710
Q0VDF9	89374	85662	85701	78813	82645	81147
Q8N3C0	73121	80817	76459	87490	84938	92754
Q8WUA4	88355	87252	95378	104170	98998	103780
O94905	752860	750450	791720	825070	893890	856450
Q8NBX0	532510	530530	539640	615310	668470	624210
Q92882	15705	18009	17190	20480	20897	19900
Q96NT0	62931	63034	62214	71463	73902	68971
Q01628	11859	12575	12139	10900	11469	11250
Q9H3H1	19275	20789	19601	22730	22553	22302
P55011	49615	50995	50067	61910	67075	60027
Q9NWB6	19410	17367	18404	15067	14803	15420
Q16850	227680	226730	227420	248580	264450	259380
Q86WK9	3584.2	3529.9	3641.6	4684.8	4311.1	4900.8
P09234	203730	216170	206640	186040	188230	197230
Q9NQR4	247200	248050	248980	251370	254550	252150
P05166	30738	30474	29744	33907	32003	33497
Q9Y697	1020400	1027700	1039700	1056600	1087100	1068800
Q03701	435510	455340	476820	525850	515880	508130
Q9UH62	80642	82251	85325	90295	89591	91087
Q16890	16658	17705	16092	13080	11484	14299
P61586	549040	557500	538150	583810	585860	614060
P05455	406210	427440	435750	375260	361840	394040
Q9Y608	12793	13231	12722	11891	12073	11243
Q9H3K2	332120	322290	325950	351380	370260	351820
O14965	25498	28785	27097	36586	31589	36376
Q15366	780040	736790	775260	674670	720890	689080
A2RRD8	12155	11741	13219	13882	15609	14821
O95782	262900	264690	264560	271560	277100	278190
Q8NC56	31430	33329	32491	35028	37935	37865
P29120	132660	127930	133960	137580	144280	141280
Q92575	81648	82089	83802	85164	86562	88255
Q6FI13	27288	21539	25464	15747	17831	15368
Q96A72	840010	818200	844150	785480	807990	795720
O95707	23710	26205	26219	30155	35675	33340
Q13393	53210	55870	52581	58474	58555	59822
O15121	174050	183120	182040	162210	169380	167820
P32320	29668	35193	36769	21840	20980	23190
Q7L2J0	79435	84695	77459	108150	133040	128570
Q6PJT7	314420	306070	305460	364390	337760	362990
Q9NQC3	593560	641750	648740	724550	699920	719580
Q9H4L5	3413.6	4065.3	3716.7	5917.9	4783.3	5173.4
Q96C36	618160	600120	638540	672220	681610	661730
Q9NQ29	67290	74803	71085	83428	77721	85146
P17568	236820	238310	245660	221380	213730	228170
Q14249	43294	41346	43102	38614	40388	39966
P30837	886950	923280	903170	1014500	1069700	987940
Q9NXW2	29266	30763	30733	32983	33954	35919
Q13751	307570	318950	321930	344130	375440	368750
Q9NYP7	44703	47081	46363	54213	50699	55944
Q03001	157520	160390	161220	147780	140860	149770
Q9Y3B8	118570	121260	120810	129850	132840	138490
Q14156	7565.4	9274.8	8753.2	11182	10161	11199
Q9NVX2	97551	96323	104210	113590	109830	108490
Q08211	3018300	3116000	3254200	3539700	3479900	3521000
Q9H2W6	220940	221420	219110	243170	259020	246510
Q15154	201500	193200	197040	211300	210810	212250
P20908	331970	338640	362570	396340	390110	399220
Q8IYQ7	84340	82179	88745	72852	73144	73072
Q9GZL7	369950	389080	386750	409710	429920	407030
Q9H2P0	28027	25729	29236	21767	20426	24368
Q9NQH7	68569	64952	70774	57685	62985	59181
Q9HB71	271050	282370	293930	250700	243640	246690
P52758	121490	120630	116670	108650	114600	111400
P42167	382470	377690	406770	334690	348600	359530
Q9H8M5	5588.5	5990.6	5867	6520.3	7213.4	6658.1
Q08J23	614660	640900	705280	780260	803660	744620
Q70UQ0	195730	199200	197650	214100	229020	224230
Q96FW1	37758	39251	39016	41720	43683	41152
Q10589	106720	102240	106880	96584	98069	98864
Q7Z5G4	9240.8	10331	9796.3	11410	10771	11470
Q08722	236650	225970	231670	198140	212790	213850
Q15293	590720	617230	623490	678120	742570	690420
Q9UKB1	3431.5	3609	3053.3	4314.4	3924.6	4081.7
Q6P6C2	24289	23774	24894	17207	20734	18794	ALKB5_HUMAN RNA demethylase ALKBH5	ALKBH5	去甲基酶
Q9NYF8	332900	309370	316030	275970	247120	283600
O15145	121480	123640	122450	127910	133240	132880
Q9BVL2	78163	83766	84767	94689	93311	93070
Q14232	136560	132350	137030	124410	130200	123920
Q96QE5	16736	17399	17089	19008	20792	20776
O43395	231740	206280	215370	175150	176180	182270
Q96RT1	214620	214210	212380	222160	228260	222250
Q08945	1318600	1316200	1305200	1387400	1442800	1450600
P23634	596030	612740	598780	537780	573070	552020
Q4KMQ2	231560	242080	233860	250080	268220	261790
Q8IUW5	19683	18845	19323	23289	21210	22791
Q14527	361860	359920	353260	293540	301810	325180
P48643	1836600	1886200	2003800	2265500	2100200	2116200
Q7L0Y3	1525200	1473600	1560100	1329800	1434000	1334200
O75165	605120	615330	629410	652360	657060	648390
Q8WX93	462530	493050	506100	543590	530430	571080
Q9BQQ3	7583	6625.2	6882.4	5543.6	6000.2	5563.2
O00124	24396	22822	22217	26909	25015	26846
P05388	1479200	1477600	1456100	1565000	1653100	1639900
P48651	168390	164020	162710	172850	178270	171770
Q92887	119620	124160	123150	144740	162810	149000
P28290	219680	221230	226980	259560	249780	275030
Q9ULQ1	82306	87347	79234	102030	91366	100870
Q13510	115540	121970	117730	147030	165530	145440
Q96IL0	37886	36905	36625	32579	34334	34900
O15294	182720	194730	216020	247590	247890	231980
Q5SRE5	264240	276200	278620	298790	287540	292400
Q8N2K1	15298	16184	15838	17821	16787	17002
Q7KYR7	22116	24232	23583	25775	25705	26888
O00217	116390	124750	112050	132260	151510	145310
P05026	583710	583160	586070	618990	647580	632560
O75717	29077	29670	32094	39870	35532	35327
P63313	173040	171220	184880	148140	138650	159970
Q9Y2R4	118930	116920	123540	131060	131710	131460
P10809	15848000	15229000	15597000	13971000	14786000	14609000
Q96JB5	353750	333440	322740	286980	254510	297070
Q6NUM6	109040	113810	107790	134090	121290	132540
Q9P0L0	2000600	1949900	2035200	1850700	1897800	1907300
Q13309	12609	15100	16799	19540	22597	19203
P10412	1124000	1149600	1161600	989280	1068500	986240
P15954	171640	164010	181910	188960	201340	196190
P07948	119520	125930	121430	130250	132360	132420
Q92626	30463	29823	31149	35547	40493	39228
P35555	82095	86731	81813	95339	105470	95806
Q9NPI1	41362	42515	43376	47035	49182	52020
Q70J99	9855.5	10365	9468.9	14042	15122	12432
Q8WXX5	103720	108050	111320	118890	116230	125710
P12270	2764300	2846300	3046300	2533700	2375500	2613600
Q8WY36	28585	28489	32310	23366	23290	25070
Q05682	194430	208260	198280	278480	248050	296760
Q8NEY8	150350	149750	151220	134330	129710	139410
P51398	767420	765970	791090	725640	749740	738410
Q14376	5917.2	7030.4	6590.2	8418.5	8408.2	8455.4
P22830	245030	246680	250330	277370	300670	281620
P07919	21021	23734	24493	26597	28532	28250
O60610	94082	96604	103070	112540	109830	107350
Q9H4K7	92156	95082	94312	104660	115470	110390
P19105	422760	424920	426380	501040	478930	467050
P01030	8668.1	7846.7	8767.2	6810.8	7582.9	6553.8
Q9Y5B9	2541900	2518500	2532800	2801600	2702600	2857000
P49458	673660	685680	668170	728660	784050	758090
Q86XI2	86089	89865	93702	99730	102030	98631
Q8N5M9	261490	255020	250720	219280	234840	209870
P82909	113760	115050	119710	123520	125980	125120
Q9H936	558380	563250	562260	600210	630390	607120
O43707	1928000	2005500	2049300	2305000	2638900	2457300
Q9BY50	32116	30036	31182	28384	27881	29125
Q9H9B1	8036.6	8103.3	7416.8	7203.9	6362.1	6544
P00505	2456100	2451600	2476900	2373600	2404500	2339500
Q14160	72083	71679	72611	81289	87957	89158
Q96QD9	33239	33026	36187	40324	37970	42937
A8MTT3	49374	43816	54073	33114	37472	34877
P03973	36908	35140	36297	38470	38956	38172
P08572	30621	29250	31898	34409	39406	37666
Q8WWC4	355330	350860	350820	382030	402780	382510
P16401	1734400	1792600	1792600	2006300	2158300	1979100
Q9UK76	101560	97377	110480	84497	82701	88544
P31939	263670	266930	277450	290580	284980	290390
Q8N4T8	57329	58878	59211	50139	53037	54502
P18859	502000	508840	504420	549570	586030	558970
Q96B26	43020	40977	43397	37392	32775	37107
P12814	951890	963580	1016300	1050500	1151200	1107900
Q13523	203720	199460	208480	189130	191430	190640
P63208	209130	213310	206920	222330	218520	229180
P40855	10736	10222	11986	7935.5	8049	8152.4
P62910	651310	653340	643450	746090	831240	783960
P12004	232440	233590	246770	208510	199660	221720
Q9Y6K9	15390	17413	17300	22573	20962	25758
Q9BZE1	508550	515110	526170	539490	568700	551710
Q9Y4Z0	162330	155030	168410	147460	130820	142830
Q9HCJ1	20362	24545	21649	26984	26740	28995
Q9Y4C8	128460	139380	133160	162160	191830	172460
Q08752	10435	10116	11082	11968	13130	13857
O94906	453630	458050	476780	486540	500140	494920
Q6UWP7	205760	211180	214200	305550	266830	320020
O43252	102780	113150	133370	165020	148120	154210
P84243	144540	147550	154300	165290	178410	163520
Q5JRX3	697540	709020	713750	747710	786940	755050
P55786	136410	141800	146840	129230	129040	125230
Q96KR1	204650	201590	205880	249720	228950	251770
P25789	139380	143290	147620	163490	151740	160880
Q99549	59562	53919	57803	51118	47248	51250
Q2TB10	18799	19664	20098	22504	26003	24420
Q9NTJ5	491020	492280	498510	523880	544080	520980
O75431	267710	268010	272670	293840	314230	297260
Q96PK6	1313300	1367400	1375300	1629400	1476700	1602900
P51116	28158	29746	29191	25329	25751	27503
Q9Y426	24997	25894	27680	21809	22248	21854
O75027	514790	522190	530530	537650	540460	552110
Q9H330	16503	18171	17913	14683	15171	16061
Q16719	421810	438000	451030	487880	461000	493870
Q9P2N5	198230	199250	196530	170750	179370	183800
Q9H6K4	56124	57411	59079	87947	74163	89999
O14980	160990	166850	168800	178140	174970	176160
Q13155	157560	160780	163000	194180	176340	187220
P60953	907370	882990	925490	831400	868850	852780
Q13162	1247200	1308000	1294900	1345300	1429400	1386300
Q9UNK9	2734.8	2912.9	2972.3	2379.4	2082	1780
Q9UJV9	14613	16556	16298	18402	17887	19054
P51531	35412	33284	34771	29740	27056	31122
Q9C0J8	255550	268870	259200	356500	314730	370890
Q53R41	75045	80096	79990	83857	86752	86181
Q8IXB1	156390	161310	164810	170410	184210	179780
Q9Y2Z4	902050	931080	923940	1015700	1083500	1005200
Q14728	70847	72254	74890	62402	68377	65368
Q9HAU0	41339	41068	47589	54156	48965	54562
Q15046	222930	227730	224220	210250	193640	198610
Q13614	3649.5	4763.9	4411.6	5850.7	5820.8	6089
Q8WW59	114860	122360	121260	129030	131370	131400
Q9P0K7	176770	167880	170060	252120	216160	261390
E9PRG8	23909	24223	24066	28337	31806	29164
Q8WUR7	13790	13632	14653	16199	16600	18442
P61224	991220	961800	968000	998390	1014200	1023300
Q15643	25001	20596	24944	16124	17519	16051
P60604	116210	120140	123140	112380	109280	111130
Q9Y6I3	20195	18738	20375	17039	17940	17606
O43615	917760	921340	941740	976040	1030800	990710
Q14142	3804.6	3732	4041.9	5368.9	5888.7	4814.8
P21964	434680	426880	449300	415020	412120	401120
O14656	90133	87166	93859	75124	83903	80005
O43852	940000	985000	986700	1066600	1138900	1050900
P11387	1972100	2100800	2085900	2336400	2663900	2449300
Q9UK61	16953	16935	18016	15229	15910	16205
O15119	11412	9613.1	10704	7779.2	8247.9	7946.3
Q96J01	27225	29597	31049	36803	32916	33860
P61803	178530	191740	181810	210580	195160	209590
P26440	1204200	1208400	1211400	1262100	1312700	1282100
Q2PZI1	119890	117150	122770	125230	132700	129000
Q15024	60244	57924	62102	54042	53481	53616
Q9H2H9	113890	127770	112770	138350	143900	139180
O14548	237040	220970	236450	200740	217850	203940
Q9BRB3	7955.1	8454.8	8568.7	10032	9023.4	9561.1
Q9BSF4	127600	126130	126020	115220	121300	117120
A8MXV4	2057.6	2015.1	2192.4	1637.1	1838.2	1486
Q6DD88	916370	922510	946360	987650	959550	962010
O60337	16142	16496	16606	12101	14182	11949
Q13370	45520	44022	42098	34922	39771	38689
Q9H3H5	63976	62208	66353	68708	70313	69754
O14672	135020	133050	132030	143240	137520	142520
O00442	14026	15466	18930	25256	21602	20821
Q9BZQ8	18140	20126	17529	22556	22441	21702
Q9ULK4	145410	143850	149840	187640	181810	165560
Q16718	489050	464550	480390	410040	450540	427760
Q9H1E5	72814	74436	75618	83857	92888	85611
P41247	113210	110440	118740	133970	143310	126620
Q9NTG7	58205	60500	57262	63580	63907	63465
Q9UHK6	39954	39895	42065	43578	45791	43109
Q8NFW8	130370	129150	130070	107110	96753	112470
O75531	1270000	1213100	1269500	1112300	1185700	1170600
P56537	140730	141170	143060	144640	149080	147780
O75190	10573	11614	10322	9322	8871.7	8920.7
P61313	668300	670500	668840	732210	793240	764060
O76031	989650	1012700	1021400	958940	983790	952540
P52747	33621	31423	31404	37275	34454	37976
O95785	45955	41833	44200	27990	16648	29584
Q9NZI8	375350	378880	384980	351920	360770	368230
Q3T906	18518	19707	19360	20354	22067	21249
Q9Y2H6	345840	343160	356000	368550	368500	369520
P62913	771210	744230	748130	800990	864170	832980
Q07820	21213	22308	20317	22795	24632	24975
P08651	339990	328700	332870	351260	364780	348160
P82650	872630	877110	869620	924020	957160	919000
Q6UWB1	18156	21936	20012	23950	25127	25408
O43815	15110	15354	14858	11713	13141	10928
Q13769	59238	67294	66238	89061	74090	85189
P42330	43876	43121	45083	55009	49545	56029
P04920	144160	145080	147350	159970	171450	160120
Q9Y5Q0	10303	10958	10391	11710	11647	11060
P20226	100440	93025	110920	73532	75692	75147
Q9NUI1	203550	203920	211670	223530	245420	232990
P31930	1722400	1743500	1792000	1834100	1918000	1839500
O00186	408060	432520	423120	440030	456560	454370
Q9H0E9	45779	44973	42868	47237	50442	48182
Q9NXR8	20922	20684	21999	22989	23238	22313
P46100	61071	54565	57459	50314	47950	50154
O60762	407260	426160	414950	434980	463760	450870
Q9NX20	185600	192600	192570	200950	201830	198840
Q9Y276	201550	205840	207710	217310	233710	227090
Q8N6T3	30229	31955	33435	36592	34495	38315
Q9UIQ6	99196	98934	99683	114020	129080	122610
P63151	39985	43563	43697	46162	46834	48992
[truncated: 2,106 more rows]

## Sheet: Table S3
Supplementary Table S3: List of proteins identified with significant differences in MHCC97H SR/CN cells
UniProt ID	Protein name	Gene name	FC	p_value	logfc	log10p	regulation
Q2PPJ7	RGPA2_HUMAN Ral GTPase-activating protein subunit alpha-2	RALGAPA2	2.26553	8.37447e-07	1.17985	6.07704	up
P00749	UROK_HUMAN Urokinase-type plasminogen activator	PLAU	1.72151	2.20129e-06	0.783675	5.65732	up
P17301	ITA2_HUMAN Integrin alpha-2	ITGA2	1.85216	3.9275e-06	0.889212	5.40588	up
Q96IZ0	PAWR_HUMAN PRKC apoptosis WT1 regulator protein	PAWR	1.25064	4.00138e-06	0.322664	5.39779	up
P20645	MPRD_HUMAN Cation-dependent mannose-6-phosphate receptor	M6PR	1.3792	4.60974e-06	0.463831	5.33632	up
Q8N5K1	CISD2_HUMAN CDGSH iron-sulfur domain-containing protein 2	CISD2	1.31718	6.44665e-06	0.397455	5.19067	up
P52895	AK1C2_HUMAN Aldo-keto reductase family 1 member C2	AKR1C2	2.15775	6.78415e-06	1.10952	5.1685	up
Q96CW1	AP2M1_HUMAN AP-2 complex subunit mu	AP2M1	1.24955	7.47675e-06	0.321411	5.12629	up
P10619	PPGB_HUMAN Lysosomal protective protein	CTSA	1.41593	1.03673e-05	0.501747	4.98433	up
Q9UPY5	XCT_HUMAN Cystine/glutamate transporter	SLC7A11	1.29777	1.13983e-05	0.376031	4.94316	up
P82675	RT05_HUMAN 28S ribosomal protein S5, mitochondrial	MRPS5	1.21905	1.2586e-05	0.285758	4.90011	up
P36957	ODO2_HUMAN Dihydrolipoyllysine-residue succinyltransferase component of 2-oxoglutarate dehydrogenase complex, mitochondrial	DLST	1.37293	1.49092e-05	0.45726	4.82654	up
P23229	ITA6_HUMAN Integrin alpha-6	ITGA6	1.46385	1.55808e-05	0.54977	4.80741	up
P55081	MFAP1_HUMAN Microfibrillar-associated protein 1	MFAP1	1.30693	1.72184e-05	0.386184	4.76401	up
Q9Y5K5	UCHL5_HUMAN Ubiquitin carboxyl-terminal hydrolase isozyme L5	UCHL5	1.63445	1.7424e-05	0.708806	4.75885	up
Q02539	H11_HUMAN Histone H1.1	H1-1	1.53928	1.8102e-05	0.622253	4.74227	up
P02549	SPTA1_HUMAN Spectrin alpha chain, erythrocytic 1	SPTA1	2.06636	1.81436e-05	1.04709	4.74128	up
Q86VN1	VPS36_HUMAN Vacuolar protein-sorting-associated protein 36	VPS36	1.35408	2.09034e-05	0.437311	4.67978	up
P16070	CD44_HUMAN CD44 antigen	CD44	1.37017	2.13637e-05	0.454351	4.67032	up
P05198	IF2A_HUMAN Eukaryotic translation initiation factor 2 subunit 1	EIF2S1	1.23933	2.24078e-05	0.30956	4.6496	up
P10646	TFPI1_HUMAN Tissue factor pathway inhibitor	TFPI	2.87637	2.41898e-05	1.52425	4.61637	up
P55010	IF5_HUMAN Eukaryotic translation initiation factor 5	EIF5	1.52475	2.76585e-05	0.608574	4.55817	up
Q9UHR4	BI2L1_HUMAN Brain-specific angiogenesis inhibitor 1-associated protein 2-like protein 1	BAIAP2L1	1.50346	2.97403e-05	0.588286	4.52665	up
Q9HBH5	RDH14_HUMAN Retinol dehydrogenase 14	RDH14	1.46317	3.77383e-05	0.5491	4.42322	up
Q8N128	F177A_HUMAN Protein FAM177A1	FAM177A1	1.23988	3.82399e-05	0.310198	4.41748	up
Q9NZV1	CRIM1_HUMAN Cysteine-rich motor neuron 1 protein	CRIM1	1.62531	3.98651e-05	0.700716	4.39941	up
Q9HDC9	APMAP_HUMAN Adipocyte plasma membrane-associated protein	APMAP	1.435	4.14362e-05	0.521049	4.38262	up
Q8TDN6	BRX1_HUMAN Ribosome biogenesis protein BRX1 homolog	BRIX1	1.34461	4.20502e-05	0.427189	4.37623	up
Q9GZU7	CTDS1_HUMAN Carboxy-terminal domain RNA polymerase II polypeptide A small phosphatase 1	CTDSP1	1.52014	4.44264e-05	0.604201	4.35236	up
Q12907	LMAN2_HUMAN Vesicular integral-membrane protein VIP36	LMAN2	1.37108	4.54377e-05	0.455316	4.34258	up
Q96HU8	DIRA2_HUMAN GTP-binding protein Di-Ras2	DIRAS2	2.28787	4.66439e-05	1.19401	4.3312	up
O95274	LYPD3_HUMAN Ly6/PLAUR domain-containing protein 3	LYPD3	1.73257	4.86472e-05	0.792915	4.31294	up
O15047	SET1A_HUMAN Histone-lysine N-methyltransferase SETD1A	SETD1A	1.76543	4.89541e-05	0.820022	4.31021	up
P26006	ITA3_HUMAN Integrin alpha-3	ITGA3	1.21167	4.8973e-05	0.276992	4.31004	up
P98155	VLDLR_HUMAN Very low-density lipoprotein receptor	VLDLR	1.4806	4.92082e-05	0.566186	4.30796	up
Q5T9L3	WLS_HUMAN Protein wntless homolog	WLS	1.38119	4.94057e-05	0.465913	4.30622	up
Q8NEN9	PDZD8_HUMAN PDZ domain-containing protein 8	PDZD8	1.95523	5.0299e-05	0.967335	4.29844	up
Q9UBR5	CKLF_HUMAN Chemokine-like factor	CKLF	1.71161	5.17921e-05	0.775357	4.28574	up
Q9NX61	T161A_HUMAN Transmembrane protein 161A	TMEM161A	1.58963	5.54534e-05	0.668687	4.25607	up
Q96DV4	RM38_HUMAN 39S ribosomal protein L38, mitochondrial	MRPL38	1.36964	5.68829e-05	0.453795	4.24502	up
Q9NZJ6	COQ3_HUMAN Ubiquinone biosynthesis O-methyltransferase, mitochondrial	COQ3	1.21845	5.74076e-05	0.285045	4.24103	up
Q15904	VAS1_HUMAN V-type proton ATPase subunit S1	ATP6AP1	1.28189	5.92818e-05	0.358277	4.22708	up
Q9Y6K5	OAS3_HUMAN 2'-5'-oligoadenylate synthase 3	OAS3	1.53182	6.3838e-05	0.61525	4.19492	up
B0I1T2	MYO1G_HUMAN Unconventional myosin-Ig	MYO1G	1.35295	6.4838e-05	0.436104	4.18817	up
P04062	GLCM_HUMAN Lysosomal acid glucosylceramidase	GBA	1.24602	6.89607e-05	0.317326	4.1614	up
P48509	CD151_HUMAN CD151 antigen	CD151	1.35294	7.12652e-05	0.436098	4.14712	up
Q6NYC8	PPR18_HUMAN Phostensin	PPP1R18	1.52571	7.57425e-05	0.609482	4.12066	up
P18564	ITB6_HUMAN Integrin beta-6	ITGB6	2.93148	8.04842e-05	1.55163	4.09429	up
P18084	ITB5_HUMAN Integrin beta-5	ITGB5	1.22732	8.20767e-05	0.295509	4.08578	up
P61421	VA0D1_HUMAN V-type proton ATPase subunit d 1	ATP6V0D1	1.25981	8.82961e-05	0.333201	4.05406	up
Q9NZE8	RM35_HUMAN 39S ribosomal protein L35, mitochondrial	MRPL35	1.80137	8.94217e-05	0.849093	4.04856	up
P00533	EGFR_HUMAN Epidermal growth factor receptor	EGFR	1.53007	8.98438e-05	0.613601	4.04651	up
Q6YHK3	CD109_HUMAN CD109 antigen	CD109	1.32236	9.81419e-05	0.403116	4.00815	up
P21589	5NTD_HUMAN 5'-nucleotidase	NT5E	1.44491	9.91412e-05	0.530976	4.00375	up
O14949	QCR8_HUMAN Cytochrome b-c1 complex subunit 8	UQCRQ	1.39405	9.98354e-05	0.479278	4.00072	up
A5PLL7	PDES1_HUMAN Plasmanylethanolamine desaturase	PEDS1	1.30871	9.99642e-05	0.388143	4.00016	up
O15258	RER1_HUMAN Protein RER1	RER1	1.31769	0.000108449	0.398015	3.96478	up
Q9UNN8	EPCR_HUMAN Endothelial protein C receptor	PROCR	1.82064	0.000108627	0.864443	3.96406	up
P09382	LEG1_HUMAN Galectin-1	LGALS1	1.21514	0.000110093	0.281118	3.95824	up
Q13740	CD166_HUMAN CD166 antigen	ALCAM	1.87846	0.000110272	0.909549	3.95753	up
Q3KNV1	Q3KNV1_HUMAN KRT7 protein	KRT7	1.37329	0.000119096	0.457639	3.9241	up
Q13610	PWP1_HUMAN Periodic tryptophan protein 1 homolog	PWP1	1.33002	0.000120343	0.411443	3.91958	up
P08648	ITA5_HUMAN Integrin alpha-5	ITGA5	1.36693	0.000120584	0.450943	3.91871	up
P10253	LYAG_HUMAN Lysosomal alpha-glucosidase	GAA	1.25831	0.000120585	0.331482	3.91871	up
Q53H96	P5CR3_HUMAN Pyrroline-5-carboxylate reductase 3	PYCR3	1.30948	0.000122711	0.388989	3.91112	up
Q9BUN8	DERL1_HUMAN Derlin-1	DERL1	1.40991	0.000123023	0.4956	3.91001	up
Q8IV08	PLD3_HUMAN 5'-3' exonuclease PLD3	PLD3	1.2201	0.000123491	0.286997	3.90836	up
O00560	SDCB1_HUMAN Syntenin-1	SDCBP	1.36381	0.000126804	0.447642	3.89687	up
Q9Y666	S12A7_HUMAN Solute carrier family 12 member 7	SLC12A7	1.34374	0.000128922	0.426257	3.88967	up
P19022	CADH2_HUMAN Cadherin-2	CDH2	1.38898	0.000132135	0.474029	3.87898	up
Q9BZF3	OSBL6_HUMAN Oxysterol-binding protein-related protein 6	OSBPL6	1.37883	0.000134015	0.463445	3.87285	up
Q9NW81	DMAC2_HUMAN Distal membrane-arm assembly complex protein 2	DMAC2	1.24901	0.000135205	0.320784	3.86901	up
Q8NEW0	ZNT7_HUMAN Zinc transporter 7	SLC30A7	1.55187	0.000139638	0.634008	3.855	up
P48960	AGRE5_HUMAN Adhesion G protein-coupled receptor E5	ADGRE5	1.40048	0.000139847	0.485922	3.85435	up
Q9H1C4	UN93B_HUMAN Protein unc-93 homolog B1	UNC93B1	1.64627	0.000141311	0.7192	3.84982	up
Q9UDW1	QCR9_HUMAN Cytochrome b-c1 complex subunit 9	UQCR10	1.69552	0.000147802	0.761725	3.83032	up
Q1RMK2	--	--	1.46378	0.000148265	0.549696	3.82896	up
P78368	KC1G2_HUMAN Casein kinase I isoform gamma-2	CSNK1G2	1.57544	0.000149793	0.655755	3.82451	up
Q9UM54	MYO6_HUMAN Unconventional myosin-VI	MYO6	1.38958	0.00015157	0.474649	3.81939	up
Q9Y3D6	FIS1_HUMAN Mitochondrial fission 1 protein	FIS1	1.45967	0.000152041	0.545642	3.81804	up
Q9NWH2	TM242_HUMAN Transmembrane protein 242	TMEM242	1.45647	0.000152512	0.542481	3.8167	up
P07996	TSP1_HUMAN Thrombospondin-1	THBS1	1.38273	0.000152759	0.467516	3.81599	up
P09038	FGF2_HUMAN Fibroblast growth factor 2	FGF2	1.74962	0.000154853	0.807042	3.81008	up
Q8N0Z3	SPICE_HUMAN Spindle and centriole-associated protein 1	SPICE1	5.4308	0.000160696	2.44116	3.794	up
Q04721	NOTC2_HUMAN Neurogenic locus notch homolog protein 2	NOTCH2	1.28633	0.000164538	0.363263	3.78373	up
Q8IZW8	TENS4_HUMAN Tensin-4	TNS4	2.35222	0.000169739	1.23402	3.77022	up
Q9H9J2	RM44_HUMAN 39S ribosomal protein L44, mitochondrial	MRPL44	1.20144	0.000170888	0.264766	3.76729	up
Q9H9B4	SFXN1_HUMAN Sideroflexin-1	SFXN1	1.23244	0.00017199	0.30152	3.7645	up
Q96EL2	RT24_HUMAN 28S ribosomal protein S24, mitochondrial	MRPS24	1.25313	0.000176074	0.325538	3.7543	up
P02786	TFR1_HUMAN Transferrin receptor protein 1	TFRC	1.25426	0.000176259	0.326831	3.75385	up
Q9H3Z4	DNJC5_HUMAN DnaJ homolog subfamily C member 5	DNAJC5	1.26622	0.00017839	0.340531	3.74863	up
Q9BXS5	AP1M1_HUMAN AP-1 complex subunit mu-1	AP1M1	1.21077	0.000178983	0.275919	3.74719	up
O00154	BACH_HUMAN Cytosolic acyl coenzyme A thioester hydrolase	ACOT7	1.31935	0.000184922	0.399831	3.73301	up
O96005	CLPT1_HUMAN Cleft lip and palate transmembrane protein 1	CLPTM1	1.40285	0.000187341	0.488358	3.72737	up
O60256	KPRB_HUMAN Phosphoribosyl pyrophosphate synthase-associated protein 2	PRPSAP2	1.79137	0.000189128	0.841061	3.72324	up
P36406	TRI23_HUMAN E3 ubiquitin-protein ligase TRIM23	TRIM23	1.36839	0.00019262	0.452482	3.7153	up
Q96ND0	F210A_HUMAN Protein FAM210A	FAM210A	1.31248	0.000198737	0.392293	3.70172	up
Q06210	GFPT1_HUMAN Glutamine--fructose-6-phosphate aminotransferase [isomerizing] 1	GFPT1	1.69909	0.000198894	0.764762	3.70138	up
P48060	GLIP1_HUMAN Glioma pathogenesis-related protein 1	GLIPR1	1.90226	0.000200727	0.927715	3.69739	up
O75695	XRP2_HUMAN Protein XRP2	RP2	1.55138	0.00020468	0.633551	3.68892	up
Q96MU7	YTDC1_HUMAN YTH domain-containing protein 1	YTHDC1	1.52009	0.000205432	0.604159	3.68733	up
Q02252	MMSA_HUMAN Methylmalonate-semialdehyde dehydrogenase [acylating], mitochondrial	ALDH6A1	1.2426	0.000206236	0.313366	3.68564	up
P32322	P5CR1_HUMAN Pyrroline-5-carboxylate reductase 1, mitochondrial	PYCR1	1.30182	0.000208008	0.380529	3.68192	up
Q5T0U0	CC122_HUMAN Coiled-coil domain-containing protein 122	CCDC122	1.75666	0.000208402	0.812836	3.6811	up
P02511	CRYAB_HUMAN Alpha-crystallin B chain	CRYAB	1.57663	0.000209121	0.656846	3.6796	up
Q96DB5	RMD1_HUMAN Regulator of microtubule dynamics protein 1	RMDN1	1.36445	0.000210426	0.448323	3.6769	up
P15153	RAC2_HUMAN Ras-related C3 botulinum toxin substrate 2	RAC2	1.22299	0.000215206	0.290408	3.66714	up
Q96G21	IMP4_HUMAN U3 small nucleolar ribonucleoprotein protein IMP4	IMP4	1.20985	0.000215251	0.274824	3.66706	up
O60330	PCDGC_HUMAN Protocadherin gamma-A12	PCDHGA12	1.53781	0.000215307	0.620878	3.66694	up
O75348	VATG1_HUMAN V-type proton ATPase subunit G 1	ATP6V1G1	1.7825	0.000217989	0.833905	3.66157	up
O43251	RFOX2_HUMAN RNA binding protein fox-1 homolog 2	RBFOX2	1.69638	0.000223705	0.762457	3.65032	up
P07093	GDN_HUMAN Glia-derived nexin	SERPINE2	1.5409	0.000225008	0.623778	3.6478	up
Q9H4A6	GOLP3_HUMAN Golgi phosphoprotein 3	GOLPH3	1.37094	0.000226633	0.455163	3.64468	up
Q96KA5	CLP1L_HUMAN Cleft lip and palate transmembrane protein 1-like protein	CLPTM1L	1.47219	0.000228398	0.557964	3.64131	up
O15260	SURF4_HUMAN Surfeit locus protein 4	SURF4	1.51573	0.000231188	0.600009	3.63603	up
P33527	MRP1_HUMAN Multidrug resistance-associated protein 1	ABCC1	1.36794	0.000234503	0.452009	3.62985	up
Q3KR37	ASTRB_HUMAN Protein Aster-B	GRAMD1B	1.34765	0.000237466	0.430444	3.6244	up
Q14697	GANAB_HUMAN Neutral alpha-glucosidase AB	GANAB	1.24272	0.000241749	0.313504	3.61664	up
Q9NRX1	PNO1_HUMAN RNA-binding protein PNO1	PNO1	1.2802	0.000241944	0.356372	3.61629	up
O95478	NSA2_HUMAN Ribosome biogenesis protein NSA2 homolog	NSA2	1.23136	0.000243072	0.300251	3.61427	up
Q9UKM7	MA1B1_HUMAN Endoplasmic reticulum mannosyl-oligosaccharide 1,2-alpha-mannosidase	MAN1B1	1.34041	0.000250689	0.422669	3.60086	up
Q13206	DDX10_HUMAN Probable ATP-dependent RNA helicase DDX10	DDX10	1.4073	0.000257177	0.492927	3.58977	up
Q96AC1	FERM2_HUMAN Fermitin family homolog 2	FERMT2	1.42292	0.00026021	0.50885	3.58468	up
Q7Z2K6	ERMP1_HUMAN Endoplasmic reticulum metallopeptidase 1	ERMP1	1.3243	0.000261643	0.405234	3.58229	up
P23368	MAOM_HUMAN NAD-dependent malic enzyme, mitochondrial	ME2	1.21198	0.00026591	0.277364	3.57527	up
Q9UL40	ZN346_HUMAN Zinc finger protein 346	ZNF346	1.39604	0.000269798	0.481345	3.56896	up
P42892	ECE1_HUMAN Endothelin-converting enzyme 1	ECE1	1.23685	0.000271764	0.306673	3.56581	up
Q5T3F8	CSCL2_HUMAN CSC1-like protein 2	TMEM63B	1.3117	0.000281634	0.391439	3.55031	up
O94901	SUN1_HUMAN SUN domain-containing protein 1	SUN1	1.29459	0.000283367	0.372496	3.54765	up
P11117	PPAL_HUMAN Lysosomal acid phosphatase	ACP2	1.29632	0.000286712	0.374418	3.54255	up
P63162	RSMN_HUMAN Small nuclear ribonucleoprotein-associated protein N	SNRPN	1.37009	0.000289653	0.454266	3.53812	up
Q9Y5Z9	UBIA1_HUMAN UbiA prenyltransferase domain-containing protein 1	UBIAD1	1.21872	0.000308004	0.285366	3.51144	up
Q6ZWT7	MBOA2_HUMAN Lysophospholipid acyltransferase 2	MBOAT2	1.23863	0.000308909	0.308748	3.51017	up
Q16798	MAON_HUMAN NADP-dependent malic enzyme, mitochondrial	ME3	1.60131	0.000316371	0.679255	3.4998	up
P08574	CY1_HUMAN Cytochrome c1, heme protein, mitochondrial	CYC1	1.26466	0.000325672	0.338755	3.48722	up
Q6UWU4	CF089_HUMAN Bombesin receptor-activated protein C6orf89	C6orf89	1.45496	0.000335616	0.540975	3.47416	up
Q96CM3	RUSD4_HUMAN Mitochondrial RNA pseudouridine synthase RPUSD4	RPUSD4	1.36422	0.00034095	0.448073	3.46731	up
P08195	4F2_HUMAN 4F2 cell-surface antigen heavy chain	SLC3A2	1.46262	0.000342821	0.548555	3.46493	up
Q92542	NICA_HUMAN Nicastrin	NCSTN	1.26569	0.000347257	0.339924	3.45935	up
Q9BWT3	PAPOG_HUMAN Poly(A) polymerase gamma	PAPOLG	2.45365	0.00034982	1.29493	3.45616	up
Q02218	ODO1_HUMAN 2-oxoglutarate dehydrogenase, mitochondrial	OGDH	1.3071	0.000363483	0.386366	3.43952	up
Q96SQ9	CP2S1_HUMAN Cytochrome P450 2S1	CYP2S1	1.64524	0.000364775	0.718302	3.43797	up
P35222	CTNB1_HUMAN Catenin beta-1	CTNNB1	1.23931	0.000371739	0.309535	3.42976	up
Q9UHG3	PCYOX_HUMAN Prenylcysteine oxidase 1	PCYOX1	1.3991	0.000383716	0.484496	3.41599	up
Q96EL3	RM53_HUMAN 39S ribosomal protein L53, mitochondrial	MRPL53	1.4746	0.000386564	0.560328	3.41278	up
Q658P3	STEA3_HUMAN Metalloreductase STEAP3	STEAP3	1.21707	0.000391786	0.283408	3.40695	up
Q96IU4	ABHEB_HUMAN Protein ABHD14B	ABHD14B	1.36827	0.00039629	0.452358	3.40199	up
Q13438	OS9_HUMAN Protein OS-9	OS9	1.32286	0.00039941	0.403663	3.39858	up
Q15773	MLF2_HUMAN Myeloid leukemia factor 2	MLF2	2.14908	0.000402097	1.10372	3.39567	up
Q9NVN8	GNL3L_HUMAN Guanine nucleotide-binding protein-like 3-like protein	GNL3L	1.50446	0.000406386	0.589243	3.39106	up
Q9NZJ7	MTCH1_HUMAN Mitochondrial carrier homolog 1	MTCH1	1.21124	0.000409437	0.276485	3.38781	up
Q9BSR8	YIPF4_HUMAN Protein YIPF4	YIPF4	1.44168	0.000415859	0.527748	3.38105	up
O14653	GOSR2_HUMAN Golgi SNAP receptor complex member 2	GOSR2	1.33219	0.000420682	0.413802	3.37605	up
Q13576	IQGA2_HUMAN Ras GTPase-activating-like protein IQGAP2	IQGAP2	1.34201	0.000421491	0.424398	3.37521	up
Q96SZ6	CK5P1_HUMAN Mitochondrial tRNA methylthiotransferase CDK5RAP1	CDK5RAP1	1.29914	0.000422094	0.377552	3.37459	up
Q9UGR2	Z3H7B_HUMAN Zinc finger CCCH domain-containing protein 7B	ZC3H7B	1.4531	0.000438036	0.539129	3.35849	up
Q9NX62	IMPA3_HUMAN Golgi-resident adenosine 3',5'-bisphosphate 3'-phosphatase	BPNT2	1.20287	0.000439281	0.266487	3.35726	up
A0PJW6	TM223_HUMAN Transmembrane protein 223	TMEM223	1.62418	0.00043953	0.699708	3.35701	up
Q01974	ROR2_HUMAN Tyrosine-protein kinase transmembrane receptor ROR2	ROR2	1.57027	0.00043964	0.651016	3.3569	up
Q96S97	MYADM_HUMAN Myeloid-associated differentiation marker	MYADM	1.50999	0.000443244	0.594539	3.35336	up
Q9BRQ8	FSP1_HUMAN Ferroptosis suppressor protein 1	AIFM2	1.20686	0.000448274	0.271257	3.34846	up
Q93063	EXT2_HUMAN Exostosin-2	EXT2	1.48613	0.000454933	0.571559	3.34205	up
Q96C19	EFHD2_HUMAN EF-hand domain-containing protein D2	EFHD2	1.3214	0.000469256	0.402072	3.32859	up
P05556	ITB1_HUMAN Integrin beta-1	ITGB1	1.8731	0.000478763	0.905424	3.31988	up
Q8IWB1	IPRI_HUMAN Inositol 1,4,5-trisphosphate receptor-interacting protein	ITPRIP	1.30083	0.000485045	0.379427	3.31422	up
P29317	EPHA2_HUMAN Ephrin type-A receptor 2	EPHA2	1.2993	0.000490226	0.377729	3.3096	up
P06396	GELS_HUMAN Gelsolin	GSN	1.36448	0.00049438	0.448353	3.30594	up
P61163	ACTZ_HUMAN Alpha-centractin	ACTR1A	1.51707	0.000494592	0.601284	3.30575	up
Q9TRI1	--	--	1.34993	0.000496454	0.432888	3.30412	up
Q5VWZ2	LYPL1_HUMAN Lysophospholipase-like protein 1	LYPLAL1	2.07453	0.000498747	1.05278	3.30212	up
Q9NU23	LYRM2_HUMAN LYR motif-containing protein 2	LYRM2	1.66162	0.000502286	0.732589	3.29905	up
Q02809	PLOD1_HUMAN Procollagen-lysine,2-oxoglutarate 5-dioxygenase 1	PLOD1	1.37663	0.000503675	0.461141	3.29785	up
Q9NRK6	ABCBA_HUMAN ATP-binding cassette sub-family B member 10, mitochondrial	ABCB10	1.28093	0.00050834	0.357186	3.29385	up
Q6P1L8	RM14_HUMAN 39S ribosomal protein L14, mitochondrial	MRPL14	1.25017	0.000509237	0.322121	3.29308	up
O00754	MA2B1_HUMAN Lysosomal alpha-mannosidase	MAN2B1	1.49126	0.000511811	0.576531	3.29089	up
Q6ZSZ5	ARHGI_HUMAN Rho guanine nucleotide exchange factor 18	ARHGEF18	1.4134	0.000514195	0.499168	3.28887	up
Q7Z4H8	PLGT3_HUMAN Protein O-glucosyltransferase 3	POGLUT3	1.42306	0.000529817	0.509	3.27587	up
Q9Y394	DHRS7_HUMAN Dehydrogenase/reductase SDR family member 7	DHRS7	1.2319	0.000546082	0.300885	3.26274	up
Q9Y3Z3	SAMH1_HUMAN Deoxynucleoside triphosphate triphosphohydrolase SAMHD1	SAMHD1	2.01024	0.000549584	1.00736	3.25997	up
Q92478	CLC2B_HUMAN C-type lectin domain family 2 member B	CLEC2B	1.38197	0.00055586	0.466731	3.25503	up
Q9HD45	TM9S3_HUMAN Transmembrane 9 superfamily member 3	TM9SF3	1.23116	0.000557769	0.30002	3.25355	up
O94889	KLH18_HUMAN Kelch-like protein 18	KLHL18	3.08559	0.000563891	1.62555	3.2488	up
Q13347	EIF3I_HUMAN Eukaryotic translation initiation factor 3 subunit I	EIF3I	1.20224	0.000570955	0.265727	3.2434	up
O15379	HDAC3_HUMAN Histone deacetylase 3	HDAC3	2.29663	0.000572455	1.19952	3.24226	up
Q9H9Y2	RPF1_HUMAN Ribosome production factor 1	RPF1	1.23324	0.000583437	0.302453	3.23401	up
P61088	UBE2N_HUMAN Ubiquitin-conjugating enzyme E2 N	UBE2N	1.22539	0.000584253	0.29324	3.2334	up
Q6I9Y2	THOC7_HUMAN THO complex subunit 7 homolog	THOC7	1.3669	0.000586147	0.450906	3.23199	up
Q15005	SPCS2_HUMAN Signal peptidase complex subunit 2	SPCS2	1.27339	0.00058933	0.348677	3.22964	up
Q16698	DECR_HUMAN 2,4-dienoyl-CoA reductase [(3E)-enoyl-CoA-producing], mitochondrial	DECR1	1.28163	0.000594312	0.35798	3.22599	up
P07942	LAMB1_HUMAN Laminin subunit beta-1	LAMB1	1.25662	0.000605642	0.329546	3.21778	up
P62879	GBB2_HUMAN Guanine nucleotide-binding protein G(I)/G(S)/G(T) subunit beta-2	GNB2	1.26031	0.000610171	0.333782	3.21455	up
Q00325	MPCP_HUMAN Phosphate carrier protein, mitochondrial	SLC25A3	1.4846	0.000612705	0.570072	3.21275	up
Q8TCT9	HM13_HUMAN Minor histocompatibility antigen H13	HM13	1.39003	0.000614471	0.475119	3.2115	up
P49755	TMEDA_HUMAN Transmembrane emp24 domain-containing protein 10	TMED10	1.23703	0.000615881	0.306885	3.2105	up
Q6DKK2	TTC19_HUMAN Tetratricopeptide repeat protein 19, mitochondrial	TTC19	1.31044	0.000620783	0.390057	3.20706	up
Q86TM6	SYVN1_HUMAN E3 ubiquitin-protein ligase synoviolin	SYVN1	1.32251	0.00062713	0.403277	3.20264	up
Q08378	GOGA3_HUMAN Golgin subfamily A member 3	GOLGA3	1.23077	0.000640867	0.299564	3.19323	up
O15061	SYNEM_HUMAN Synemin	SYNM	1.301	0.00064319	0.379618	3.19166	up
Q9NR20	DYRK4_HUMAN Dual specificity tyrosine-phosphorylation-regulated kinase 4	DYRK4	1.29089	0.000647775	0.36837	3.18858	up
Q02750	MP2K1_HUMAN Dual specificity mitogen-activated protein kinase kinase 1	MAP2K1	1.37466	0.00065251	0.459071	3.18541	up
P13473	LAMP2_HUMAN Lysosome-associated membrane glycoprotein 2	LAMP2	1.41077	0.000652694	0.496484	3.18529	up
Q8WZ82	OVCA2_HUMAN Esterase OVCA2	OVCA2	1.3749	0.000653396	0.459323	3.18482	up
P08581	MET_HUMAN Hepatocyte growth factor receptor	MET	1.20481	0.000661029	0.268803	3.17978	up
Q96GF1	RN185_HUMAN E3 ubiquitin-protein ligase RNF185	RNF185	1.44688	0.000667617	0.532944	3.17547	up
Q9BT09	CNPY3_HUMAN Protein canopy homolog 3	CNPY3	1.38157	0.000668415	0.466312	3.17495	up
Q9P0T7	TMEM9_HUMAN Proton-transporting V-type ATPase complex assembly regulator TMEM9	TMEM9	1.71992	0.000684708	0.782344	3.16449	up
Q13753	LAMC2_HUMAN Laminin subunit gamma-2	LAMC2	1.28978	0.000686099	0.36712	3.16361	up
Q9H2D1	MFTC_HUMAN Mitochondrial folate transporter/carrier	SLC25A32	1.25968	0.000688764	0.333062	3.16193	up
P50454	SERPH_HUMAN Serpin H1	SERPINH1	1.39789	0.000717648	0.483251	3.14409	up
P21980	TGM2_HUMAN Protein-glutamine gamma-glutamyltransferase 2	TGM2	1.6721	0.000727371	0.741663	3.13824	up
Q5SGD2	PPM1L_HUMAN Protein phosphatase 1L	PPM1L	1.2616	0.000734329	0.33525	3.13411	up
Q10469	MGAT2_HUMAN Alpha-1,6-mannosyl-glycoprotein 2-beta-N-acetylglucosaminyltransferase	MGAT2	1.23602	0.000734599	0.3057	3.13395	up
P62306	RUXF_HUMAN Small nuclear ribonucleoprotein F	SNRPF	1.91033	0.000735749	0.933822	3.13327	up
P57721	PCBP3_HUMAN Poly(rC)-binding protein 3	PCBP3	1.38611	0.000750948	0.471046	3.12439	up
P52732	KIF11_HUMAN Kinesin-like protein KIF11	KIF11	1.73554	0.000764878	0.795382	3.11641	up
P62308	RUXG_HUMAN Small nuclear ribonucleoprotein G	SNRPG	1.2347	0.000776286	0.304156	3.10998	up
P82930	RT34_HUMAN 28S ribosomal protein S34, mitochondrial	MRPS34	1.38979	0.000793773	0.474867	3.1003	up
Q8NHP8	PLBL2_HUMAN Putative phospholipase B-like 2	PLBD2	1.22548	0.000793873	0.293343	3.10025	up
P34741	SDC2_HUMAN Syndecan-2	SDC2	2.43891	0.000797061	1.28624	3.09851	up
O75448	MED24_HUMAN Mediator of RNA polymerase II transcription subunit 24	MED24	1.54616	0.000816422	0.628686	3.08809	up
Q08380	LG3BP_HUMAN Galectin-3-binding protein	LGALS3BP	1.22806	0.000817328	0.296386	3.0876	up
Q86WC4	OSTM1_HUMAN Osteopetrosis-associated transmembrane protein 1	OSTM1	1.31569	0.000819254	0.395817	3.08658	up
Q9UBQ6	EXTL2_HUMAN Exostosin-like 2	EXTL2	1.32579	0.000831238	0.406853	3.08027	up
O96008	TOM40_HUMAN Mitochondrial import receptor subunit TOM40 homolog	TOMM40	1.24412	0.000832331	0.315123	3.0797	up
Q9NUM4	T106B_HUMAN Transmembrane protein 106B	TMEM106B	1.28518	0.000851952	0.361966	3.06958	up
Q86U90	YRDC_HUMAN YrdC domain-containing protein, mitochondrial	YRDC	1.57404	0.000885999	0.654474	3.05257	up
Q15758	AAAT_HUMAN Neutral amino acid transporter B(0)	SLC1A5	1.2931	0.000890935	0.370837	3.05015	up
Q9Y2P8	RCL1_HUMAN RNA 3'-terminal phosphate cyclase-like protein	RCL1	1.30716	0.000896722	0.386432	3.04734	up
Q9NVU7	SDA1_HUMAN Protein SDA1 homolog	SDAD1	1.35461	0.00089918	0.437878	3.04615	up
Q9BQB6	VKOR1_HUMAN Vitamin K epoxide reductase complex subunit 1	VKORC1	1.32437	0.000914724	0.405306	3.03871	up
Q96CS3	FAF2_HUMAN FAS-associated factor 2	FAF2	1.20314	0.000936941	0.2668	3.02829	up
Q13641	TPBG_HUMAN Trophoblast glycoprotein	TPBG	1.22127	0.000937944	0.288378	3.02782	up
P56199	ITA1_HUMAN Integrin alpha-1	ITGA1	1.25597	0.000939503	0.328797	3.0271	up
P23258	TBG1_HUMAN Tubulin gamma-1 chain	TUBG1	1.22536	0.000954029	0.29321	3.02044	up
Q96S52	PIGS_HUMAN GPI transamidase component PIG-S	PIGS	1.30857	0.000960286	0.387989	3.0176	up
Q9Y6A1	POMT1_HUMAN Protein O-mannosyl-transferase 1	POMT1	1.67285	0.000967076	0.742305	3.01454	up
Q02447	SP3_HUMAN Transcription factor Sp3	SP3	1.22105	0.000967188	0.288121	3.01449	up
Q99943	PLCA_HUMAN 1-acyl-sn-glycerol-3-phosphate acyltransferase alpha	AGPAT1	2.45758	0.000976886	1.29724	3.01016	up
Q5VT66	MARC1_HUMAN Mitochondrial amidoxime-reducing component 1	MTARC1	1.24702	0.000979415	0.318489	3.00903	up
Q9P275	UBP36_HUMAN Ubiquitin carboxyl-terminal hydrolase 36	USP36	1.46434	0.000980107	0.550254	3.00873	up
Q3ZBS7	--	--	1.22712	0.000982344	0.295275	3.00774	up
Q56VL3	OCAD2_HUMAN OCIA domain-containing protein 2	OCIAD2	1.46362	0.000987063	0.549542	3.00565	up
O60245	PCDH7_HUMAN Protocadherin-7	PCDH7	1.21426	0.00098762	0.280081	3.00541	up
Q9H173	SIL1_HUMAN Nucleotide exchange factor SIL1	SIL1	1.34637	0.00100382	0.429076	2.99834	up
Q04695	K1C17_HUMAN Keratin, type I cytoskeletal 17	KRT17	1.45427	0.00100417	0.540297	2.99819	up
Q3SX09	--	--	1.25758	0.00100672	0.330654	2.99709	up
Q9ULC3	RAB23_HUMAN Ras-related protein Rab-23	RAB23	1.451	0.00102441	0.537044	2.98953	up
Q13907	IDI1_HUMAN Isopentenyl-diphosphate Delta-isomerase 1	IDI1	1.60705	0.00102931	0.684418	2.98745	up
Q9UBL3	ASH2L_HUMAN Set1/Ash2 histone methyltransferase complex subunit ASH2	ASH2L	1.4842	0.00103019	0.569686	2.98708	up
O75369	FLNB_HUMAN Filamin-B	FLNB	1.21321	0.00103883	0.278832	2.98346	up
P08134	RHOC_HUMAN Rho-related GTP-binding protein RhoC	RHOC	1.49643	0.00105713	0.581526	2.97587	up
O00303	EIF3F_HUMAN Eukaryotic translation initiation factor 3 subunit F	EIF3F	1.20876	0.00108175	0.273524	2.96587	up
Q96GM8	TOE1_HUMAN Target of EGR1 protein 1	TOE1	1.9754	0.00108349	0.982142	2.96518	up
Q9UHN1	DPOG2_HUMAN DNA polymerase subunit gamma-2, mitochondrial	POLG2	1.41383	0.00109302	0.499607	2.96137	up
Q96BY6	DOC10_HUMAN Dedicator of cytokinesis protein 10	DOCK10	1.32843	0.00109316	0.409717	2.96132	up
P42765	THIM_HUMAN 3-ketoacyl-CoA thiolase, mitochondrial	ACAA2	1.22256	0.0011062	0.289904	2.95617	up
O00541	PESC_HUMAN Pescadillo homolog	PES1	1.25476	0.00111332	0.32741	2.95338	up
Q9BWJ5	SF3B5_HUMAN Splicing factor 3B subunit 5	SF3B5	1.68998	0.00111381	0.75701	2.95319	up
Q99470	SDF2_HUMAN Stromal cell-derived factor 2	SDF2	1.24254	0.00116722	0.313292	2.93285	up
P62875	RPAB5_HUMAN DNA-directed RNA polymerases I, II, and III subunit RPABC5	POLR2L	1.58045	0.00120094	0.660334	2.92048	up
P15151	PVR_HUMAN Poliovirus receptor	PVR	1.36533	0.00120739	0.449245	2.91815	up
Q68CQ7	GL8D1_HUMAN Glycosyltransferase 8 domain-containing protein 1	GLT8D1	1.24452	0.00121174	0.315591	2.91659	up
O00139	KIF2A_HUMAN Kinesin-like protein KIF2A	KIF2A	1.26849	0.00122502	0.343113	2.91186	up
O00468	AGRIN_HUMAN Agrin	AGRN	1.20624	0.00124179	0.270514	2.90595	up
Q15526	SURF1_HUMAN Surfeit locus protein 1	SURF1	1.22727	0.00124493	0.295454	2.90485	up
Q6DKI1	RL7L_HUMAN 60S ribosomal protein L7-like 1	RPL7L1	1.23345	0.0012479	0.302696	2.90382	up
P07099	HYEP_HUMAN Epoxide hydrolase 1	EPHX1	1.4171	0.00124832	0.502945	2.90367	up
P25490	TYY1_HUMAN Transcriptional repressor protein YY1	YY1	1.23062	0.0012771	0.299384	2.89378	up
P15559	NQO1_HUMAN NAD(P)H dehydrogenase [quinone] 1	NQO1	1.31563	0.00128124	0.395755	2.89237	up
Q14643	ITPR1_HUMAN Inositol 1,4,5-trisphosphate receptor type 1	ITPR1	1.45006	0.00129509	0.536116	2.8877	up
Q9Y3T9	NOC2L_HUMAN Nucleolar complex protein 2 homolog	NOC2L	1.23952	0.00131332	0.309784	2.88163	up
P11413	G6PD_HUMAN Glucose-6-phosphate 1-dehydrogenase	G6PD	1.26681	0.00132288	0.3412	2.87848	up
Q5ST30	SYVM_HUMAN Valine--tRNA ligase, mitochondrial	VARS2	1.35396	0.00132361	0.43718	2.87824	up
P30530	UFO_HUMAN Tyrosine-protein kinase receptor UFO	AXL	1.51975	0.00132911	0.603838	2.87644	up
Q86SJ2	AMGO2_HUMAN Amphoterin-induced protein 2	AMIGO2	1.58695	0.00133502	0.66626	2.87451	up
Q7Z7H5	TMED4_HUMAN Transmembrane emp24 domain-containing protein 4	TMED4	1.3705	0.00134843	0.4547	2.87017	up
Q6PI78	TMM65_HUMAN Transmembrane protein 65	TMEM65	1.25399	0.00135764	0.326525	2.86721	up
O75923	DYSF_HUMAN Dysferlin	DYSF	1.42971	0.00136162	0.515725	2.86594	up
P98179	RBM3_HUMAN RNA-binding protein 3	RBM3	1.5552	0.00136494	0.6371	2.86489	up
Q9H9Y6	RPA2_HUMAN DNA-directed RNA polymerase I subunit RPA2	POLR1B	1.34007	0.001366	0.422311	2.86455	up
Q99848	EBP2_HUMAN Probable rRNA-processing protein EBP2	EBNA1BP2	1.27207	0.00136976	0.347173	2.86335	up
O60830	TI17B_HUMAN Mitochondrial import inner membrane translocase subunit Tim17-B	TIMM17B	1.4034	0.00140047	0.488922	2.85373	up
Q96CT7	CC124_HUMAN Coiled-coil domain-containing protein 124	CCDC124	1.42241	0.00142046	0.508338	2.84757	up
P06756	ITAV_HUMAN Integrin alpha-V	ITGAV	1.32548	0.00143096	0.406516	2.84437	up
Q13637	RAB32_HUMAN Ras-related protein Rab-32	RAB32	1.34938	0.00143185	0.432297	2.8441	up
P62899	RL31_HUMAN 60S ribosomal protein L31	RPL31	1.30682	0.00146305	0.386056	2.83474	up
O00592	PODXL_HUMAN Podocalyxin	PODXL	1.29825	0.00148349	0.376569	2.82872	up
P43121	MUC18_HUMAN Cell surface glycoprotein MUC18	MCAM	1.3679	0.0015312	0.45196	2.81497	up
Q9BTZ2	DHRS4_HUMAN Dehydrogenase/reductase SDR family member 4	DHRS4	1.42437	0.00153576	0.510323	2.81368	up
Q15363	TMED2_HUMAN Transmembrane emp24 domain-containing protein 2	TMED2	1.53914	0.00154142	0.622121	2.81208	up
Q6EMK4	VASN_HUMAN Vasorin	VASN	1.47947	0.00156648	0.565083	2.80507	up
O76024	WFS1_HUMAN Wolframin	WFS1	1.30425	0.00158735	0.383218	2.79933	up
Q5W0A0	ERI6B_HUMAN Glutamate-rich protein 6B	ERICH6B	1.4894	0.00159058	0.574729	2.79844	up
Q9NUQ7	UFSP2_HUMAN Ufm1-specific protease 2	UFSP2	3.26462	0.00159894	1.70692	2.79617	up
Q9HBH0	RHOF_HUMAN Rho-related GTP-binding protein RhoF	RHOF	1.38068	0.00159905	0.465381	2.79614	up
P47985	UCRI_HUMAN Cytochrome b-c1 complex subunit Rieske, mitochondrial	UQCRFS1	1.23961	0.00161975	0.309882	2.79055	up
P11166	GTR1_HUMAN Solute carrier family 2, facilitated glucose transporter member 1	SLC2A1	2.06687	0.00162032	1.04744	2.7904	up
P17342	ANPRC_HUMAN Atrial natriuretic peptide receptor 3	NPR3	1.71333	0.00162853	0.7768	2.7882	up
O15235	RT12_HUMAN 28S ribosomal protein S12, mitochondrial	MRPS12	1.27134	0.00162981	0.346355	2.78786	up
P13987	CD59_HUMAN CD59 glycoprotein	CD59	1.48943	0.00164476	0.57476	2.7839	up
Q9BTY2	FUCO2_HUMAN Plasma alpha-L-fucosidase	FUCA2	1.26838	0.001647	0.342983	2.78331	up
Q9GZS3	WDR61_HUMAN WD repeat-containing protein 61	WDR61	1.39718	0.00165911	0.482517	2.78012	up
Q12797	ASPH_HUMAN Aspartyl/asparaginyl beta-hydroxylase	ASPH	1.33553	0.00165972	0.417415	2.77997	up
P48723	HSP13_HUMAN Heat shock 70 kDa protein 13	HSPA13	1.44076	0.00166771	0.526829	2.77788	up
P78386	KRT85_HUMAN Keratin, type II cuticular Hb5	KRT85	1.88387	0.00167182	0.913697	2.77681	up
Q9UNK0	STX8_HUMAN Syntaxin-8	STX8	1.35457	0.00168059	0.437836	2.77454	up
O95833	CLIC3_HUMAN Chloride intracellular channel protein 3	CLIC3	1.31273	0.00170222	0.39257	2.76899	up
Q14112	NID2_HUMAN Nidogen-2	NID2	1.43984	0.00174783	0.525913	2.7575	up
O15439	MRP4_HUMAN ATP-binding cassette sub-family C member 4	ABCC4	1.55981	0.00176729	0.641367	2.75269	up
P55061	BI1_HUMAN Bax inhibitor 1	TMBIM6	2.04189	0.0017743	1.0299	2.75097	up
Q96TA1	NIBA2_HUMAN Protein Niban 2	NIBAN2	1.34611	0.00177872	0.428792	2.74989	up
Q8NFJ5	RAI3_HUMAN Retinoic acid-induced protein 3	GPRC5A	1.22255	0.00178035	0.289895	2.74949	up
Q9P0U1	TOM7_HUMAN Mitochondrial import receptor subunit TOM7 homolog	TOMM7	1.3079	0.00178213	0.387251	2.74906	up
Q05048	CSTF1_HUMAN Cleavage stimulation factor subunit 1	CSTF1	1.611	0.00178935	0.687961	2.74731	up
P16402	H13_HUMAN Histone H1.3	H1-3	1.23475	0.00178961	0.304214	2.74724	up
Q96HD1	CREL1_HUMAN Protein disulfide isomerase CRELD1	CRELD1	1.92458	0.00182705	0.944545	2.73825	up
P46776	RL27A_HUMAN 60S ribosomal protein L27a	RPL27A	1.24908	0.00185036	0.320863	2.73274	up
P52789	HXK2_HUMAN Hexokinase-2	HK2	1.41393	0.00186455	0.499709	2.72943	up
L0R8F8	MIDUO_HUMAN MIEF1 upstream open reading frame protein	MIEF1	1.2066	0.00186677	0.270944	2.72891	up
Q9HBM0	VEZA_HUMAN Vezatin	VEZT	1.29551	0.00187849	0.373516	2.72619	up
P62266	RS23_HUMAN 40S ribosomal protein S23	RPS23	1.28996	0.0018808	0.367327	2.72566	up
Q96C86	DCPS_HUMAN m7GpppX diphosphatase	DCPS	1.23685	0.00188133	0.306668	2.72554	up
P80303	NUCB2_HUMAN Nucleobindin-2	NUCB2	1.24756	0.00192471	0.319104	2.71563	up
Q16799	RTN1_HUMAN Reticulon-1	RTN1	1.37799	0.00193883	0.46257	2.71246	up
Q9ULH0	KDIS_HUMAN Kinase D-interacting substrate of 220 kDa	KIDINS220	1.7531	0.0019432	0.809906	2.71148	up
Q9UNP9	PPIE_HUMAN Peptidyl-prolyl cis-trans isomerase E	PPIE	1.69249	0.00195838	0.759148	2.7081	up
P68431	H31_HUMAN Histone H3.1	H3C1	1.30514	0.00197391	0.384207	2.70467	up
A6NJ78	MET15_HUMAN 12S rRNA N4-methylcytidine (m4C) methyltransferase	METTL15	1.24811	0.00200461	0.319742	2.69797	up
Q9UNX3	RL26L_HUMAN 60S ribosomal protein L26-like 1	RPL26L1	1.22281	0.00202155	0.290196	2.69431	up
Q92747	ARC1A_HUMAN Actin-related protein 2/3 complex subunit 1A	ARPC1A	1.42836	0.00203744	0.514362	2.69091	up
P49207	RL34_HUMAN 60S ribosomal protein L34	RPL34	1.26653	0.00203865	0.340877	2.69066	up
Q9NRW3	ABC3C_HUMAN DNA dC->dU-editing enzyme APOBEC-3C	APOBEC3C	1.26118	0.00204489	0.334777	2.68933	up
P53007	TXTP_HUMAN Tricarboxylate transport protein, mitochondrial	SLC25A1	1.3231	0.0020483	0.403922	2.68861	up
Q9UJY1	HSPB8_HUMAN Heat shock protein beta-8	HSPB8	1.65276	0.00205447	0.724881	2.6873	up
P61006	RAB8A_HUMAN Ras-related protein Rab-8A	RAB8A	1.3211	0.00206082	0.401736	2.68596	up
O95819	M4K4_HUMAN Mitogen-activated protein kinase kinase kinase kinase 4	MAP4K4	1.49155	0.00206101	0.576814	2.68592	up
P98160	PGBM_HUMAN Basement membrane-specific heparan sulfate proteoglycan core protein	HSPG2	1.20872	0.00206841	0.273486	2.68436	up
Q9NQ55	SSF1_HUMAN Suppressor of SWI4 1 homolog	PPAN	1.27657	0.00208959	0.352269	2.67994	up
P61009	SPCS3_HUMAN Signal peptidase complex subunit 3	SPCS3	1.23854	0.00209972	0.308635	2.67784	up
Q96EY1	DNJA3_HUMAN DnaJ homolog subfamily A member 3, mitochondrial	DNAJA3	1.2132	0.00210518	0.278812	2.67671	up
Q9UBV2	SE1L1_HUMAN Protein sel-1 homolog 1	SEL1L	1.2442	0.00211191	0.31522	2.67532	up
Q13423	NNTM_HUMAN NAD(P) transhydrogenase, mitochondrial	NNT	1.37323	0.00211965	0.457573	2.67374	up
Q9H2M9	RBGPR_HUMAN Rab3 GTPase-activating protein non-catalytic subunit	RAB3GAP2	1.31375	0.00215189	0.393691	2.66718	up
Q8IVL1	NAV2_HUMAN Neuron navigator 2	NAV2	1.90953	0.00216973	0.933218	2.66359	up
Q28107	--	--	1.50208	0.00217702	0.586965	2.66214	up
Q9UJX3	APC7_HUMAN Anaphase-promoting complex subunit 7	ANAPC7	1.36598	0.00220284	0.449937	2.65702	up
P10109	ADX_HUMAN Adrenodoxin, mitochondrial	FDX1	1.29126	0.00222037	0.368785	2.65357	up
P52951	GBX2_HUMAN Homeobox protein GBX-2	GBX2	1.96013	0.00222122	0.970949	2.65341	up
Q8IWT6	LRC8A_HUMAN Volume-regulated anion channel subunit LRRC8A	LRRC8A	1.23574	0.00223527	0.305378	2.65067	up
P50443	S26A2_HUMAN Sulfate transporter	SLC26A2	2.11925	0.00224592	1.08355	2.6486	up
P0C7P0	CISD3_HUMAN CDGSH iron-sulfur domain-containing protein 3, mitochondrial	CISD3	1.20788	0.00228249	0.272474	2.64159	up
P22033	MUTA_HUMAN Methylmalonyl-CoA mutase, mitochondrial	MMUT	1.28026	0.00231855	0.356436	2.63478	up
P29375	KDM5A_HUMAN Lysine-specific demethylase 5A	KDM5A	1.48027	0.00233965	0.565862	2.63085	up
Q9NWS8	RMND1_HUMAN Required for meiotic nuclear division protein 1 homolog	RMND1	1.31184	0.00234667	0.391592	2.62955	up
P26572	MGAT1_HUMAN Alpha-1,3-mannosyl-glycoprotein 2-beta-N-acetylglucosaminyltransferase	MGAT1	1.35561	0.00235063	0.438946	2.62882	up
Q9Y485	DMXL1_HUMAN DmX-like protein 1	DMXL1	1.78622	0.00237457	0.83691	2.62442	up
Q13421	MSLN_HUMAN Mesothelin	MSLN	1.26646	0.00238215	0.340797	2.62303	up
Q9NX31	OSER1_HUMAN Oxidative stress-responsive serine-rich protein 1	OSER1	1.50621	0.00242916	0.590918	2.61454	up
Q12913	PTPRJ_HUMAN Receptor-type tyrosine-protein phosphatase eta	PTPRJ	1.21945	0.00247576	0.286234	2.60629	up
Q8NBZ7	UXS1_HUMAN UDP-glucuronic acid decarboxylase 1	UXS1	1.28843	0.00248214	0.365612	2.60517	up
P57088	TMM33_HUMAN Transmembrane protein 33	TMEM33	1.38142	0.00248637	0.466155	2.60443	up
O94827	PKHG5_HUMAN Pleckstrin homology domain-containing family G member 5	PLEKHG5	1.20951	0.00249719	0.274421	2.60255	up
Q9Y3A6	TMED5_HUMAN Transmembrane emp24 domain-containing protein 5	TMED5	1.28484	0.00251805	0.36159	2.59894	up
Q9H4M9	EHD1_HUMAN EH domain-containing protein 1	EHD1	1.22256	0.00252583	0.289907	2.5976	up
P60059	SC61G_HUMAN Protein transport protein Sec61 subunit gamma	SEC61G	1.40592	0.00260472	0.491509	2.58424	up
Q9Y320	TMX2_HUMAN Thioredoxin-related transmembrane protein 2	TMX2	1.22339	0.00260956	0.290879	2.58343	up
P07237	PDIA1_HUMAN Protein disulfide-isomerase	P4HB	1.21441	0.0026138	0.280256	2.58273	up
O60701	UGDH_HUMAN UDP-glucose 6-dehydrogenase	UGDH	1.25178	0.00261979	0.323975	2.58173	up
Q92759	TF2H4_HUMAN General transcription factor IIH subunit 4	GTF2H4	1.47114	0.00262901	0.556937	2.58021	up
P13497	BMP1_HUMAN Bone morphogenetic protein 1	BMP1	2.22772	0.00263286	1.15557	2.57957	up
P49759	CLK1_HUMAN Dual specificity protein kinase CLK1	CLK1	1.31033	0.00264995	0.389934	2.57676	up
Q9NR12	PDLI7_HUMAN PDZ and LIM domain protein 7	PDLIM7	1.54831	0.00265623	0.630694	2.57573	up
Q9Y639	NPTN_HUMAN Neuroplastin	NPTN	1.36315	0.00269008	0.446941	2.57023	up
Q9H5Q4	TFB2M_HUMAN Dimethyladenosine transferase 2, mitochondrial	TFB2M	1.23595	0.00271481	0.305625	2.56626	up
Q92692	NECT2_HUMAN Nectin-2	NECTIN2	1.4627	0.0027692	0.548637	2.55765	up
P02533	K1C14_HUMAN Keratin, type I cytoskeletal 14	KRT14	1.51845	0.00277332	0.602599	2.557	up
Q9NRZ9	HELLS_HUMAN Lymphoid-specific helicase	HELLS	1.49503	0.00280024	0.580176	2.5528	up
Q9BRG1	VPS25_HUMAN Vacuolar protein-sorting-associated protein 25	VPS25	1.26017	0.00280771	0.333616	2.55165	up
O95340	PAPS2_HUMAN Bifunctional 3'-phosphoadenosine 5'-phosphosulfate synthase 2	PAPSS2	1.29601	0.0028276	0.374071	2.54858	up
Q5VZP5	STYL2_HUMAN Serine/threonine/tyrosine-interacting-like protein 2	STYXL2	1.48162	0.00283728	0.567176	2.5471	up
Q16854	DGUOK_HUMAN Deoxyguanosine kinase, mitochondrial	DGUOK	2.51447	0.00284326	1.33025	2.54618	up
Q3SY69	AL1L2_HUMAN Mitochondrial 10-formyltetrahydrofolate dehydrogenase	ALDH1L2	1.3763	0.002875	0.460792	2.54136	up
Q8NG31	KNL1_HUMAN Kinetochore scaffold 1	KNL1	1.26335	0.00289568	0.337249	2.53825	up
P23769	GATA2_HUMAN Endothelial transcription factor GATA-2	GATA2	1.49222	0.00290248	0.577461	2.53723	up
Q9UHD8	SEPT9_HUMAN Septin-9	SEPTIN9	1.35872	0.00291299	0.44225	2.53566	up
P84022	SMAD3_HUMAN Mothers against decapentaplegic homolog 3	SMAD3	1.53205	0.00293995	0.615466	2.53166	up
Q969F9	HPS3_HUMAN Hermansky-Pudlak syndrome 3 protein	HPS3	1.35536	0.00295506	0.438681	2.52943	up
Q02978	M2OM_HUMAN Mitochondrial 2-oxoglutarate/malate carrier protein	SLC25A11	1.25099	0.00296617	0.323069	2.5278	up
Q99808	S29A1_HUMAN Equilibrative nucleoside transporter 1	SLC29A1	1.48627	0.0029907	0.571696	2.52423	up
Q53EP0	FND3B_HUMAN Fibronectin type III domain-containing protein 3B	FNDC3B	1.35619	0.00303128	0.439562	2.51837	up
Q8IZ81	ELMD2_HUMAN ELMO domain-containing protein 2	ELMOD2	1.21984	0.0031183	0.286697	2.50608	up
Q8IYS2	K2013_HUMAN Uncharacterized protein KIAA2013	KIAA2013	1.25916	0.00312798	0.332456	2.50474	up
Q86TG7	PEG10_HUMAN Retrotransposon-derived protein PEG10	PEG10	1.22575	0.00313409	0.293662	2.50389	up
Q9NVU0	RPC5_HUMAN DNA-directed RNA polymerase III subunit RPC5	POLR3E	1.66772	0.0031385	0.737874	2.50328	up
O14734	ACOT8_HUMAN Acyl-coenzyme A thioesterase 8	ACOT8	1.20103	0.00314626	0.264277	2.50221	up
Q9NZM1	MYOF_HUMAN Myoferlin	MYOF	1.21851	0.00315459	0.285123	2.50106	up
Q32P28	P3H1_HUMAN Prolyl 3-hydroxylase 1	P3H1	1.27164	0.0031625	0.346692	2.49997	up
Q9HD20	AT131_HUMAN Endoplasmic reticulum transmembrane helix translocase	ATP13A1	1.24149	0.0032278	0.312074	2.49109	up
Q16822	PCKGM_HUMAN Phosphoenolpyruvate carboxykinase [GTP], mitochondrial	PCK2	1.57563	0.00324107	0.655932	2.48931	up
Q6P4Q7	CNNM4_HUMAN Metal transporter CNNM4	CNNM4	1.2122	0.00327176	0.277622	2.48522	up
O95900	TRUB2_HUMAN Mitochondrial mRNA pseudouridine synthase TRUB2	TRUB2	1.21713	0.00330727	0.283488	2.48053	up
Q99933	BAG1_HUMAN BAG family molecular chaperone regulator 1	BAG1	1.21249	0.00331351	0.277974	2.47971	up
P61225	RAP2B_HUMAN Ras-related protein Rap-2b	RAP2B	1.25259	0.00339109	0.32491	2.46966	up
P25445	TNR6_HUMAN Tumor necrosis factor receptor superfamily member 6	FAS	1.25381	0.00341595	0.326313	2.46649	up
Q8NBJ5	GT251_HUMAN Procollagen galactosyltransferase 1	COLGALT1	1.27123	0.0034196	0.346226	2.46603	up
Q5JWF2	GNAS1_HUMAN Guanine nucleotide-binding protein G(s) subunit alpha isoforms XLas	GNAS	1.32337	0.00346413	0.40422	2.46041	up
Q03405	UPAR_HUMAN Urokinase plasminogen activator surface receptor	PLAUR	1.23989	0.0034771	0.31021	2.45878	up
Q00532	CDKL1_HUMAN Cyclin-dependent kinase-like 1	CDKL1	1.86272	0.00352178	0.897412	2.45324	up
Q03169	TNAP2_HUMAN Tumor necrosis factor alpha-induced protein 2	TNFAIP2	1.32469	0.00354564	0.405656	2.45031	up
P42025	ACTY_HUMAN Beta-centractin	ACTR1B	1.24437	0.00359845	0.315414	2.44388	up
P53582	MAP11_HUMAN Methionine aminopeptidase 1	METAP1	1.24908	0.00361502	0.320866	2.44189	up
P84085	ARF5_HUMAN ADP-ribosylation factor 5	ARF5	1.44956	0.00365396	0.535612	2.43724	up
Q15645	PCH2_HUMAN Pachytene checkpoint protein 2 homolog	TRIP13	1.30945	0.00373584	0.388956	2.42761	up
O75534	CSDE1_HUMAN Cold shock domain-containing protein E1	CSDE1	1.26857	0.00373943	0.3432	2.42719	up
Q4U2R6	RM51_HUMAN 39S ribosomal protein L51, mitochondrial	MRPL51	1.20733	0.00379936	0.271821	2.42029	up
P19447	ERCC3_HUMAN General transcription and DNA repair factor IIH helicase subunit XPB	ERCC3	1.34166	0.00381828	0.424017	2.41813	up
Q96D71	REPS1_HUMAN RalBP1-associated Eps domain-containing protein 1	REPS1	1.27051	0.00386119	0.345413	2.41328	up
P42356	PI4KA_HUMAN Phosphatidylinositol 4-kinase alpha	PI4KA	1.35309	0.00387207	0.436255	2.41206	up
O60613	SEP15_HUMAN Selenoprotein F	SELENOF	1.39036	0.003904	0.475457	2.40849	up
P48059	LIMS1_HUMAN LIM and senescent cell antigen-like-containing domain protein 1	LIMS1	1.44475	0.00390483	0.530817	2.4084	up
Q9BW72	HIG2A_HUMAN HIG1 domain family member 2A, mitochondrial	HIGD2A	1.31602	0.0039734	0.396178	2.40084	up
P15311	EZRI_HUMAN Ezrin	EZR	1.22049	0.0039805	0.287461	2.40006	up
P09525	ANXA4_HUMAN Annexin A4	ANXA4	1.28309	0.00402277	0.359628	2.39547	up
Q9BWF3	RBM4_HUMAN RNA-binding protein 4	RBM4	1.26118	0.00402551	0.334777	2.39518	up
P28482	MK01_HUMAN Mitogen-activated protein kinase 1	MAPK1	1.27714	0.00404242	0.352921	2.39336	up
Q8TB36	GDAP1_HUMAN Ganglioside-induced differentiation-associated protein 1	GDAP1	1.26706	0.00413391	0.341484	2.38364	up
Q9UDY2	ZO2_HUMAN Tight junction protein ZO-2	TJP2	1.33081	0.00413726	0.412303	2.38329	up
Q13123	RED_HUMAN Protein Red	IK	1.29949	0.0041374	0.377944	2.38327	up
P01130	LDLR_HUMAN Low-density lipoprotein receptor	LDLR	1.25274	0.0041426	0.325083	2.38273	up
P12235	ADT1_HUMAN ADP/ATP translocase 1	SLC25A4	1.27935	0.0042033	0.355405	2.37641	up
O43823	AKAP8_HUMAN A-kinase anchor protein 8	AKAP8	1.23619	0.0042368	0.3059	2.37296	up
Q14119	VEZF1_HUMAN Vascular endothelial zinc finger 1	VEZF1	1.33552	0.00425093	0.417407	2.37152	up
P16035	TIMP2_HUMAN Metalloproteinase inhibitor 2	TIMP2	1.74053	0.00425558	0.799531	2.37104	up
O60568	PLOD3_HUMAN Multifunctional procollagen lysine hydroxylase and glycosyltransferase LH3	PLOD3	1.233	0.00426503	0.302174	2.37008	up
Q8WW22	DNJA4_HUMAN DnaJ homolog subfamily A member 4	DNAJA4	1.75705	0.00440813	0.813152	2.35575	up
P56962	STX17_HUMAN Syntaxin-17	STX17	1.74761	0.0044337	0.80538	2.35323	up
Q4KWH8	PLCH1_HUMAN 1-phosphatidylinositol 4,5-bisphosphate phosphodiesterase eta-1	PLCH1	1.27141	0.00448567	0.346431	2.34817	up
O15231	ZN185_HUMAN Zinc finger protein 185	ZNF185	1.39618	0.00451303	0.481489	2.34553	up
P17544	ATF7_HUMAN Cyclic AMP-dependent transcription factor ATF-7	ATF7	1.24213	0.00453841	0.312819	2.3431	up
Q9HCG8	CWC22_HUMAN Pre-mRNA-splicing factor CWC22 homolog	CWC22	1.51296	0.00456398	0.597378	2.34066	up
Q6P1A2	MBOA5_HUMAN Lysophospholipid acyltransferase 5	LPCAT3	1.72886	0.0046679	0.789818	2.33088	up
O95140	MFN2_HUMAN Mitofusin-2	MFN2	1.21942	0.00470471	0.286197	2.32747	up
Q16629	SRSF7_HUMAN Serine/arginine-rich splicing factor 7	SRSF7	1.20477	0.00472149	0.268753	2.32592	up
Q9HAZ1	CLK4_HUMAN Dual specificity protein kinase CLK4	CLK4	1.23416	0.00474163	0.303525	2.32407	up
Q99536	VAT1_HUMAN Synaptic vesicle membrane protein VAT-1 homolog	VAT1	1.27699	0.00475042	0.352749	2.32327	up
Q9BZQ6	EDEM3_HUMAN ER degradation-enhancing alpha-mannosidase-like protein 3	EDEM3	1.47726	0.00476425	0.562926	2.32201	up
P26038	MOES_HUMAN Moesin	MSN	1.29089	0.00476541	0.368371	2.3219	up
Q9Y5V0	ZN706_HUMAN Zinc finger protein 706	ZNF706	2.03171	0.00477297	1.0227	2.32121	up
P23219	PGH1_HUMAN Prostaglandin G/H synthase 1	PTGS1	1.53972	0.00477784	0.622672	2.32077	up
O14786	NRP1_HUMAN Neuropilin-1	NRP1	1.37412	0.0047923	0.458504	2.31946	up
P11216	PYGB_HUMAN Glycogen phosphorylase, brain form	PYGB	1.5791	0.00481103	0.659101	2.31776	up
Q9BU23	LMF2_HUMAN Lipase maturation factor 2	LMF2	1.31526	0.00482739	0.395349	2.31629	up
O95870	ABHGA_HUMAN Phosphatidylserine lipase ABHD16A	ABHD16A	1.30465	0.00484634	0.383659	2.31459	up
Q59GN2	R39L5_HUMAN Putative 60S ribosomal protein L39-like 5	RPL39P5	1.27073	0.00485234	0.345659	2.31405	up
Q12981	SEC20_HUMAN Vesicle transport protein SEC20	BNIP1	1.21001	0.00487091	0.275025	2.31239	up
P13501	CCL5_HUMAN C-C motif chemokine 5	CCL5	1.95546	0.00487152	0.967508	2.31234	up
Q13275	SEM3F_HUMAN Semaphorin-3F	SEMA3F	1.68489	0.00487897	0.752657	2.31167	up
P22004	BMP6_HUMAN Bone morphogenetic protein 6	BMP6	1.22553	0.00498345	0.293404	2.30247	up
O95995	DRC4_HUMAN Dynein regulatory complex subunit 4	GAS8	1.63926	0.00499457	0.713044	2.3015	up
Q9Y305	ACOT9_HUMAN Acyl-coenzyme A thioesterase 9, mitochondrial	ACOT9	1.28436	0.00500089	0.361045	2.30095	up
Q15629	TRAM1_HUMAN Translocating chain-associated membrane protein 1	TRAM1	1.27375	0.0050048	0.349087	2.30061	up
P05091	ALDH2_HUMAN Aldehyde dehydrogenase, mitochondrial	ALDH2	1.29538	0.00502632	0.373376	2.29875	up
O95716	RAB3D_HUMAN Ras-related protein Rab-3D	RAB3D	1.33862	0.00514442	0.420744	2.28866	up
Q15388	TOM20_HUMAN Mitochondrial import receptor subunit TOM20 homolog	TOMM20	1.32605	0.0052046	0.40714	2.28361	up
P38435	VKGC_HUMAN Vitamin K-dependent gamma-carboxylase	GGCX	1.45548	0.00521063	0.541491	2.28311	up
Q9BUP3	HTAI2_HUMAN Oxidoreductase HTATIP2	HTATIP2	1.24473	0.00525457	0.315833	2.27946	up
Q02543	RL18A_HUMAN 60S ribosomal protein L18a	RPL18A	1.36215	0.00531293	0.445888	2.27467	up
Q9Y6C9	MTCH2_HUMAN Mitochondrial carrier homolog 2	MTCH2	1.23213	0.00534806	0.30116	2.2718	up
O43396	TXNL1_HUMAN Thioredoxin-like protein 1	TXNL1	1.46396	0.00541733	0.549872	2.26621	up
Q9NRV9	HEBP1_HUMAN Heme-binding protein 1	HEBP1	1.32718	0.00544755	0.408368	2.2638	up
Q9NY93	DDX56_HUMAN Probable ATP-dependent RNA helicase DDX56	DDX56	1.23653	0.00544946	0.306301	2.26365	up
Q8NCH0	CHSTE_HUMAN Carbohydrate sulfotransferase 14	CHST14	1.52756	0.00557055	0.611226	2.2541	up
Q86UK0	ABCAC_HUMAN Glucosylceramide transporter ABCA12	ABCA12	1.60653	0.00557375	0.683948	2.25385	up
Q16222	UAP1_HUMAN UDP-N-acetylhexosamine pyrophosphorylase	UAP1	1.26626	0.00559617	0.340579	2.25211	up
Q92878	RAD50_HUMAN DNA repair protein RAD50	RAD50	1.33856	0.00564401	0.420683	2.24841	up
Q8WXA9	SREK1_HUMAN Splicing regulatory glutamine/lysine-rich protein 1	SREK1	1.44909	0.00564421	0.535148	2.2484	up
Q07020	RL18_HUMAN 60S ribosomal protein L18	RPL18	1.21816	0.00567116	0.284701	2.24633	up
Q9UBK8	MTRR_HUMAN Methionine synthase reductase	MTRR	1.26759	0.0057037	0.342083	2.24384	up
Q8TB22	SPT20_HUMAN Spermatogenesis-associated protein 20	SPATA20	1.20747	0.00570491	0.271985	2.24375	up
Q96EK6	GNA1_HUMAN Glucosamine 6-phosphate N-acetyltransferase	GNPNAT1	1.52239	0.00571428	0.60634	2.24304	up
Q03247	--	--	1.21948	0.00577809	0.286261	2.23822	up
O95302	FKBP9_HUMAN Peptidyl-prolyl cis-trans isomerase FKBP9	FKBP9	1.20091	0.00580358	0.264131	2.2363	up
Q96B36	AKTS1_HUMAN Proline-rich AKT1 substrate 1	AKT1S1	1.32044	0.00582901	0.401015	2.2344	up
P08243	ASNS_HUMAN Asparagine synthetase [glutamine-hydrolyzing]	ASNS	1.51129	0.00584093	0.595777	2.23352	up
Q96FK6	WDR89_HUMAN WD repeat-containing protein 89	WDR89	1.31539	0.00586041	0.395495	2.23207	up
Q9Y3D5	RT18C_HUMAN 28S ribosomal protein S18c, mitochondrial	MRPS18C	1.22782	0.00587666	0.296103	2.23087	up
P55060	XPO2_HUMAN Exportin-2	CSE1L	1.27337	0.00588011	0.348654	2.23061	up
Q8NHH9	ATLA2_HUMAN Atlastin-2	ATL2	1.21356	0.00592461	0.279243	2.22734	up
Q53EL6	PDCD4_HUMAN Programmed cell death protein 4	PDCD4	1.50623	0.00596033	0.590942	2.22473	up
Q13214	SEM3B_HUMAN Semaphorin-3B	SEMA3B	1.27723	0.00603367	0.353017	2.21942	up
P35241	RADI_HUMAN Radixin	RDX	1.21172	0.00610166	0.277057	2.21455	up
O00233	PSMD9_HUMAN 26S proteasome non-ATPase regulatory subunit 9	PSMD9	1.52813	0.00616166	0.611763	2.2103	up
Q96RY7	IF140_HUMAN Intraflagellar transport protein 140 homolog	IFT140	1.85746	0.00616178	0.893334	2.21029	up
Q53EU6	GPAT3_HUMAN Glycerol-3-phosphate acyltransferase 3	GPAT3	1.25325	0.00619614	0.325679	2.20788	up
Q7L8L6	FAKD5_HUMAN FAST kinase domain-containing protein 5, mitochondrial	FASTKD5	1.27163	0.00628365	0.346684	2.20179	up
P57740	NU107_HUMAN Nuclear pore complex protein Nup107	NUP107	1.23928	0.0062976	0.309499	2.20082	up
P62851	RS25_HUMAN 40S ribosomal protein S25	RPS25	1.2781	0.00633165	0.354001	2.19848	up
P17697	--	--	1.2839	0.00641418	0.360529	2.19286	up
O43402	EMC8_HUMAN ER membrane protein complex subunit 8	EMC8	1.23416	0.00647693	0.303531	2.18863	up
Q9BZI7	REN3B_HUMAN Regulator of nonsense transcripts 3B	UPF3B	1.25255	0.00658017	0.32487	2.18176	up
Q9Y3C8	UFC1_HUMAN Ubiquitin-fold modifier-conjugating enzyme 1	UFC1	1.43248	0.00662035	0.518518	2.17912	up
Q15058	KIF14_HUMAN Kinesin-like protein KIF14	KIF14	1.40504	0.00662082	0.490609	2.17909	up
P17813	EGLN_HUMAN Endoglin	ENG	1.27626	0.0066519	0.351918	2.17705	up
P23458	JAK1_HUMAN Tyrosine-protein kinase JAK1	JAK1	1.27848	0.00666832	0.35443	2.17598	up
Q9BVK6	TMED9_HUMAN Transmembrane emp24 domain-containing protein 9	TMED9	1.33293	0.00668781	0.414602	2.17472	up
Q14533	KRT81_HUMAN Keratin, type II cuticular Hb1	KRT81	1.28344	0.00668792	0.36002	2.17471	up
O95674	CDS2_HUMAN Phosphatidate cytidylyltransferase 2	CDS2	1.52402	0.00670361	0.607879	2.17369	up
Q8IZT6	ASPM_HUMAN Abnormal spindle-like microcephaly-associated protein	ASPM	1.63344	0.00672469	0.707912	2.17233	up
Q969X5	ERGI1_HUMAN Endoplasmic reticulum-Golgi intermediate compartment protein 1	ERGIC1	1.56601	0.00672576	0.647095	2.17226	up
Q16643	DREB_HUMAN Drebrin	DBN1	1.24028	0.00679595	0.310664	2.16775	up
P61201	CSN2_HUMAN COP9 signalosome complex subunit 2	COPS2	1.27135	0.00684569	0.346359	2.16458	up
Q12959	DLG1_HUMAN Disks large homolog 1	DLG1	1.36659	0.00685443	0.450583	2.16403	up
P48637	GSHB_HUMAN Glutathione synthetase	GSS	1.43164	0.00689155	0.517665	2.16168	up
Q5ZPR3	CD276_HUMAN CD276 antigen	CD276	1.29488	0.00690315	0.372814	2.16095	up
Q63HN8	RN213_HUMAN E3 ubiquitin-protein ligase RNF213	RNF213	1.21235	0.0069213	0.277807	2.15981	up
Q86Y56	DAAF5_HUMAN Dynein axonemal assembly factor 5	DNAAF5	1.46226	0.00693131	0.548196	2.15918	up
Q6UXH1	CREL2_HUMAN Protein disulfide isomerase CRELD2	CRELD2	1.27285	0.00702814	0.348059	2.15316	up
Q9Y2U8	MAN1_HUMAN Inner nuclear membrane protein Man1	LEMD3	1.20899	0.00704328	0.273807	2.15222	up
Q93008	USP9X_HUMAN Probable ubiquitin carboxyl-terminal hydrolase FAF-X	USP9X	1.36157	0.00706501	0.445275	2.15089	up
Q86U38	NOP9_HUMAN Nucleolar protein 9	NOP9	1.40475	0.00708474	0.490318	2.14968	up
P62070	RRAS2_HUMAN Ras-related protein R-Ras2	RRAS2	1.27363	0.00713012	0.348944	2.1469	up
O15144	ARPC2_HUMAN Actin-related protein 2/3 complex subunit 2	ARPC2	1.35515	0.00713786	0.438453	2.14643	up
P24821	TENA_HUMAN Tenascin	TNC	1.26159	0.00714728	0.335243	2.14586	up
Q07065	CKAP4_HUMAN Cytoskeleton-associated protein 4	CKAP4	1.2165	0.0071711	0.282736	2.14441	up
Q8NBN3	TM87A_HUMAN Transmembrane protein 87A	TMEM87A	1.21158	0.00724185	0.276892	2.14015	up
P08174	DAF_HUMAN Complement decay-accelerating factor	CD55	1.57053	0.00724253	0.65125	2.14011	up
Q9Y3B7	RM11_HUMAN 39S ribosomal protein L11, mitochondrial	MRPL11	1.2284	0.00728235	0.296783	2.13773	up
Q9NXR7	BABA2_HUMAN BRISC and BRCA1-A complex member 2	BABAM2	1.28184	0.00732771	0.358211	2.13503	up
Q9H488	OFUT1_HUMAN GDP-fucose protein O-fucosyltransferase 1	POFUT1	1.28962	0.00739279	0.366941	2.13119	up
O60293	ZC3H1_HUMAN Zinc finger C3H1 domain-containing protein	ZFC3H1	1.34262	0.00741123	0.425051	2.13011	up
P00735	--	--	1.62838	0.00744203	0.703439	2.12831	up
Q16594	TAF9_HUMAN Transcription initiation factor TFIID subunit 9	TAF9	1.27967	0.00744409	0.355776	2.12819	up
P29966	MARCS_HUMAN Myristoylated alanine-rich C-kinase substrate	MARCKS	1.54556	0.00751412	0.628128	2.12412	up
P11586	C1TC_HUMAN C-1-tetrahydrofolate synthase, cytoplasmic	MTHFD1	1.26408	0.00751932	0.338091	2.12382	up
Q9H3U1	UN45A_HUMAN Protein unc-45 homolog A	UNC45A	1.2046	0.00763566	0.268554	2.11715	up
Q9UBT2	SAE2_HUMAN SUMO-activating enzyme subunit 2	UBA2	1.22027	0.00767484	0.287198	2.11493	up
O94766	B3GA3_HUMAN Galactosylgalactosylxylosylprotein 3-beta-glucuronosyltransferase 3	B3GAT3	1.33874	0.00768886	0.42088	2.11414	up
Q9Y3D2	MSRB2_HUMAN Methionine-R-sulfoxide reductase B2, mitochondrial	MSRB2	1.46016	0.00769705	0.546124	2.11368	up
O14975	S27A2_HUMAN Very long-chain acyl-CoA synthetase	SLC27A2	1.27949	0.00786042	0.355564	2.10455	up
O95084	PRS23_HUMAN Serine protease 23	PRSS23	1.20755	0.00788936	0.272086	2.10296	up
Q9Y478	AAKB1_HUMAN 5'-AMP-activated protein kinase subunit beta-1	PRKAB1	1.39409	0.00789493	0.479325	2.10265	up
Q3SXM5	HSDL1_HUMAN Inactive hydroxysteroid dehydrogenase-like protein 1	HSDL1	1.24271	0.00797432	0.313489	2.09831	up
Q93096	TP4A1_HUMAN Protein tyrosine phosphatase type IVA 1	PTP4A1	1.30477	0.00800536	0.383796	2.09662	up
O15438	MRP3_HUMAN ATP-binding cassette sub-family C member 3	ABCC3	1.21231	0.00807551	0.277759	2.09283	up
Q29983	MICA_HUMAN MHC class I polypeptide-related sequence A	MICA	1.24236	0.00812692	0.313088	2.09007	up
Q8TEQ8	PIGO_HUMAN GPI ethanolamine phosphate transferase 3	PIGO	1.39401	0.00815604	0.479238	2.08852	up
Q8IXT5	RB12B_HUMAN RNA-binding protein 12B	RBM12B	1.20368	0.00815704	0.267452	2.08847	up
Q9NR48	ASH1L_HUMAN Histone-lysine N-methyltransferase ASH1L	ASH1L	1.30298	0.00819369	0.381814	2.08652	up
Q9UBG0	MRC2_HUMAN C-type mannose receptor 2	MRC2	1.20992	0.00820424	0.274914	2.08596	up
P60228	EIF3E_HUMAN Eukaryotic translation initiation factor 3 subunit E	EIF3E	1.21515	0.0082583	0.281135	2.08311	up
P40121	CAPG_HUMAN Macrophage-capping protein	CAPG	1.30587	0.00828766	0.385007	2.08157	up
O14745	NHRF1_HUMAN Na(+)/H(+) exchange regulatory cofactor NHE-RF1	SLC9A3R1	1.24621	0.00834462	0.317546	2.07859	up
P54132	BLM_HUMAN Bloom syndrome protein	BLM	1.284	0.00842805	0.360648	2.07427	up
O15027	SC16A_HUMAN Protein transport protein Sec16A	SEC16A	1.34683	0.00851134	0.429566	2.07	up
P78332	RBM6_HUMAN RNA-binding protein 6	RBM6	1.47445	0.00856352	0.560181	2.06735	up
Q6SJ93	F111B_HUMAN Serine protease FAM111B	FAM111B	1.2768	0.00859301	0.35253	2.06585	up
P09497	CLCB_HUMAN Clathrin light chain B	CLTB	1.52827	0.00865438	0.611902	2.06276	up
Q86T03	PP4P1_HUMAN Type 1 phosphatidylinositol 4,5-bisphosphate 4-phosphatase	PIP4P1	1.22998	0.00875013	0.298637	2.05799	up
Q04912	RON_HUMAN Macrophage-stimulating protein receptor	MST1R	1.30254	0.00878767	0.381323	2.05613	up
Q6T4R5	NHS_HUMAN Nance-Horan syndrome protein	NHS	1.88575	0.00882055	0.915139	2.0545	up
Q00796	DHSO_HUMAN Sorbitol dehydrogenase	SORD	1.38554	0.00887759	0.470452	2.0517	up
O95361	TRI16_HUMAN Tripartite motif-containing protein 16	TRIM16	1.33052	0.00887844	0.411993	2.05166	up
Q07866	KLC1_HUMAN Kinesin light chain 1	KLC1	1.35417	0.00893447	0.437413	2.04893	up
P43034	LIS1_HUMAN Platelet-activating factor acetylhydrolase IB subunit beta	PAFAH1B1	1.22009	0.00897366	0.286991	2.04703	up
Q53S33	BOLA3_HUMAN BolA-like protein 3	BOLA3	1.22087	0.00923249	0.287911	2.03468	up
Q14204	DYHC1_HUMAN Cytoplasmic dynein 1 heavy chain 1	DYNC1H1	1.23937	0.00928468	0.309606	2.03223	up
Q8N0U8	VKORL_HUMAN Vitamin K epoxide reductase complex subunit 1-like protein 1	VKORC1L1	1.28961	0.00928504	0.366938	2.03222	up
P49023	PAXI_HUMAN Paxillin	PXN	1.30936	0.00928821	0.388861	2.03207	up
Q92508	PIEZ1_HUMAN Piezo-type mechanosensitive ion channel component 1	PIEZO1	1.26853	0.00937642	0.343154	2.02796	up
P05165	PCCA_HUMAN Propionyl-CoA carboxylase alpha chain, mitochondrial	PCCA	1.20241	0.00938163	0.265935	2.02772	up
Q13823	NOG2_HUMAN Nucleolar GTP-binding protein 2	GNL2	1.20686	0.0094162	0.271263	2.02612	up
Q15102	PA1B3_HUMAN Platelet-activating factor acetylhydrolase IB subunit alpha1	PAFAH1B3	1.50113	0.00947349	0.586044	2.02349	up
Q8WVQ1	CANT1_HUMAN Soluble calcium-activated nucleotidase 1	CANT1	1.28404	0.00950945	0.360696	2.02184	up
Q5JTH9	RRP12_HUMAN RRP12-like protein	RRP12	1.25325	0.00952974	0.325675	2.02092	up
O43847	NRDC_HUMAN Nardilysin	NRDC	1.26417	0.00959698	0.338195	2.01787	up
O75718	CRTAP_HUMAN Cartilage-associated protein	CRTAP	1.35336	0.00961906	0.436543	2.01687	up
O75891	AL1L1_HUMAN Cytosolic 10-formyltetrahydrofolate dehydrogenase	ALDH1L1	1.37776	0.00969916	0.462324	2.01327	up
O95881	TXD12_HUMAN Thioredoxin domain-containing protein 12	TXNDC12	1.37281	0.00974668	0.457134	2.01114	up
P03928	ATP8_HUMAN ATP synthase protein 8	MT-ATP8	1.32438	0.00980131	0.405315	2.00872	up
Q9UNQ2	DIM1_HUMAN Probable dimethyladenosine transferase	DIMT1	1.22852	0.00996332	0.296919	2.0016	up
Q6XYQ8	SYT10_HUMAN Synaptotagmin-10	SYT10	1.26567	0.0101362	0.339907	1.99412	up
O15013	ARHGA_HUMAN Rho guanine nucleotide exchange factor 10	ARHGEF10	1.31028	0.010168	0.389877	1.99276	up
P08779	K1C16_HUMAN Keratin, type I cytoskeletal 16	KRT16	1.32513	0.0102129	0.406136	1.99085	up
O43505	B4GA1_HUMAN Beta-1,4-glucuronyltransferase 1	B4GAT1	1.21721	0.0102367	0.283574	1.98984	up
Q96CP7	TLCD1_HUMAN TLC domain-containing protein 1	TLCD1	1.55531	0.0102915	0.637206	1.98752	up
Q99685	MGLL_HUMAN Monoglyceride lipase	MGLL	1.32025	0.010331	0.400807	1.98586	up
P78524	DEN2B_HUMAN DENN domain-containing protein 2B	DENND2B	1.29732	0.0104282	0.375535	1.98179	up
O15554	KCNN4_HUMAN Intermediate conductance calcium-activated potassium channel protein 4	KCNN4	1.38169	0.0105666	0.466429	1.97606	up
Q6ZRV2	FA83H_HUMAN Protein FAM83H	FAM83H	1.66842	0.0107509	0.738485	1.96855	up
O75882	ATRN_HUMAN Attractin	ATRN	1.43443	0.0107612	0.520481	1.96814	up
Q9H5K3	SG196_HUMAN Protein O-mannose kinase	POMK	1.20229	0.0108013	0.265786	1.96652	up
P48507	GSH0_HUMAN Glutamate--cysteine ligase regulatory subunit	GCLM	1.41668	0.0109149	0.502518	1.96198	up
P18077	RL35A_HUMAN 60S ribosomal protein L35a	RPL35A	1.29204	0.0109253	0.369649	1.96157	up
O14521	DHSD_HUMAN Succinate dehydrogenase [ubiquinone] cytochrome b small subunit, mitochondrial	SDHD	1.48428	0.0110252	0.569764	1.95761	up
Q13098	CSN1_HUMAN COP9 signalosome complex subunit 1	GPS1	1.25607	0.0113328	0.328911	1.94566	up
Q14257	RCN2_HUMAN Reticulocalbin-2	RCN2	1.3504	0.0113562	0.433386	1.94477	up
P48556	PSMD8_HUMAN 26S proteasome non-ATPase regulatory subunit 8	PSMD8	1.40952	0.011493	0.495202	1.93956	up
Q99828	CIB1_HUMAN Calcium and integrin-binding protein 1	CIB1	1.43565	0.0115264	0.521701	1.93831	up
P12081	HARS1_HUMAN Histidine--tRNA ligase, cytoplasmic	HARS1	1.21277	0.0116118	0.278305	1.9351	up
P18124	RL7_HUMAN 60S ribosomal protein L7	RPL7	1.28194	0.0116999	0.358333	1.93182	up
O75521	ECI2_HUMAN Enoyl-CoA delta isomerase 2	ECI2	1.26589	0.0117078	0.340153	1.93153	up
Q02241	KIF23_HUMAN Kinesin-like protein KIF23	KIF23	1.24915	0.0117133	0.320946	1.93132	up
O75691	UTP20_HUMAN Small subunit processome component 20 homolog	UTP20	1.20801	0.0117403	0.272629	1.93032	up
P98196	AT11A_HUMAN Phospholipid-transporting ATPase IH	ATP11A	1.36846	0.0120101	0.452552	1.92045	up
Q8N726	ARF_HUMAN Tumor suppressor ARF	CDKN2A	1.20132	0.0120165	0.264622	1.92022	up
P49715	CEBPA_HUMAN CCAAT/enhancer-binding protein alpha	CEBPA	1.65007	0.0121089	0.722531	1.9169	up
P27824	CALX_HUMAN Calnexin	CANX	1.26572	0.0122512	0.339954	1.91182	up
P63220	RS21_HUMAN 40S ribosomal protein S21	RPS21	1.33673	0.0123905	0.418703	1.90691	up
Q15047	SETB1_HUMAN Histone-lysine N-methyltransferase SETDB1	SETDB1	1.26373	0.012489	0.337687	1.90347	up
Q8N5C6	SRBD1_HUMAN S1 RNA-binding domain-containing protein 1	SRBD1	1.55091	0.0125275	0.633117	1.90213	up
P62917	RL8_HUMAN 60S ribosomal protein L8	RPL8	1.25325	0.0125433	0.325679	1.90159	up
Q9NRR3	C42S2_HUMAN CDC42 small effector protein 2	CDC42SE2	1.56274	0.0126004	0.644078	1.89962	up
Q9UBU9	NXF1_HUMAN Nuclear RNA export factor 1	NXF1	1.22025	0.012654	0.287177	1.89777	up
P45877	PPIC_HUMAN Peptidyl-prolyl cis-trans isomerase C	PPIC	1.34675	0.0127137	0.429483	1.89573	up
P06865	HEXA_HUMAN Beta-hexosaminidase subunit alpha	HEXA	1.3223	0.0128431	0.403052	1.89133	up
Q96P11	NSUN5_HUMAN 28S rRNA (cytosine-C(5))-methyltransferase	NSUN5	1.24964	0.0130355	0.321513	1.88487	up
Q01167	FOXK2_HUMAN Forkhead box protein K2	FOXK2	1.26357	0.0130487	0.337507	1.88443	up
Q6NUT3	MFS12_HUMAN Major facilitator superfamily domain-containing protein 12	MFSD12	1.2278	0.0131231	0.296078	1.88196	up
Q9NQW6	ANLN_HUMAN Anillin	ANLN	1.2009	0.0131949	0.26412	1.87959	up
Q9NVC6	MED17_HUMAN Mediator of RNA polymerase II transcription subunit 17	MED17	1.42336	0.0133033	0.509298	1.87604	up
P09211	GSTP1_HUMAN Glutathione S-transferase P	GSTP1	1.33285	0.0133224	0.414509	1.87542	up
Q16762	THTR_HUMAN Thiosulfate sulfurtransferase	TST	1.2167	0.0135211	0.282976	1.86899	up
O95373	IPO7_HUMAN Importin-7	IPO7	1.36406	0.013634	0.447909	1.86538	up
P17980	PRS6A_HUMAN 26S proteasome regulatory subunit 6A	PSMC3	1.27783	0.0136647	0.353692	1.8644	up
Q8NBS9	TXND5_HUMAN Thioredoxin domain-containing protein 5	TXNDC5	1.30297	0.01378	0.381805	1.86075	up
Q96AY3	FKB10_HUMAN Peptidyl-prolyl cis-trans isomerase FKBP10	FKBP10	1.20209	0.0138594	0.265543	1.85826	up
Q6NSJ0	MYORG_HUMAN Myogenesis-regulating glycosidase	MYORG	1.20997	0.0138928	0.274972	1.85721	up
P0CJ79	ZN888_HUMAN Zinc finger protein 888	ZNF888	1.23844	0.0139346	0.308521	1.85591	up
Q8TAD4	ZNT5_HUMAN Zinc transporter 5	SLC30A5	1.30925	0.0141339	0.388745	1.84974	up
Q13445	TMED1_HUMAN Transmembrane emp24 domain-containing protein 1	TMED1	1.2542	0.0142852	0.326769	1.84511	up
Q96AG3	S2546_HUMAN Solute carrier family 25 member 46	SLC25A46	1.30955	0.0143648	0.389076	1.8427	up
Q9HBL7	PLRKT_HUMAN Plasminogen receptor (KT)	PLGRKT	1.29491	0.0144651	0.372847	1.83968	up
Q9UI95	MD2L2_HUMAN Mitotic spindle assembly checkpoint protein MAD2B	MAD2L2	1.24377	0.0144753	0.314716	1.83937	up
Q96DX4	RSPRY_HUMAN RING finger and SPRY domain-containing protein 1	RSPRY1	1.50763	0.0145784	0.592283	1.83629	up
Q969H8	MYDGF_HUMAN Myeloid-derived growth factor	MYDGF	1.4324	0.0145798	0.518436	1.83625	up
Q9HC36	MRM3_HUMAN rRNA methyltransferase 3, mitochondrial	MRM3	1.25349	0.0146517	0.325946	1.83411	up
Q9NWM8	FKB14_HUMAN Peptidyl-prolyl cis-trans isomerase FKBP14	FKBP14	1.23118	0.0146689	0.300037	1.8336	up
P46779	RL28_HUMAN 60S ribosomal protein L28	RPL28	1.21999	0.0149467	0.286874	1.82545	up
Q9Y5T4	DJC15_HUMAN DnaJ homolog subfamily C member 15	DNAJC15	1.38996	0.0149595	0.475044	1.82508	up
Q6P9B9	INT5_HUMAN Integrator complex subunit 5	INTS5	1.25108	0.0150751	0.323179	1.82174	up
P18031	PTN1_HUMAN Tyrosine-protein phosphatase non-receptor type 1	PTPN1	1.20781	0.0150973	0.272396	1.8211	up
O95365	ZBT7A_HUMAN Zinc finger and BTB domain-containing protein 7A	ZBTB7A	1.27332	0.0153386	0.3486	1.81421	up
Q92890	UFD1_HUMAN Ubiquitin recognition factor in ER-associated degradation protein 1	UFD1	1.24397	0.0157572	0.314957	1.80252	up
Q9P2J5	SYLC_HUMAN Leucine--tRNA ligase, cytoplasmic	LARS1	1.20329	0.0157761	0.266986	1.802	up
O95197	RTN3_HUMAN Reticulon-3	RTN3	1.22223	0.0158364	0.289515	1.80034	up
Q7LBR1	CHM1B_HUMAN Charged multivesicular body protein 1b	CHMP1B	1.4828	0.0162121	0.568321	1.79016	up
Q6P1J9	CDC73_HUMAN Parafibromin	CDC73	1.54259	0.0162661	0.625351	1.78872	up
Q8TBQ9	KISHA_HUMAN Protein kish-A	TMEM167A	1.49884	0.0163064	0.583844	1.78764	up
Q9BZV1	UBXN6_HUMAN UBX domain-containing protein 6	UBXN6	1.204	0.0163098	0.267831	1.78755	up
Q9H0U3	MAGT1_HUMAN Magnesium transporter protein 1	MAGT1	1.3329	0.016428	0.414569	1.78442	up
O00533	NCHL1_HUMAN Neural cell adhesion molecule L1-like protein	CHL1	1.26812	0.0164655	0.342695	1.78343	up
Q13444	ADA15_HUMAN Disintegrin and metalloproteinase domain-containing protein 15	ADAM15	1.43543	0.0167868	0.521481	1.77503	up
Q9UJW0	DCTN4_HUMAN Dynactin subunit 4	DCTN4	1.53569	0.0168097	0.618886	1.77444	up
Q15942	ZYX_HUMAN Zyxin	ZYX	1.67358	0.0169311	0.742935	1.77131	up
Q9BWE0	REPI1_HUMAN Replication initiator 1	REPIN1	1.31067	0.0172362	0.390302	1.76356	up
P55201	BRPF1_HUMAN Peregrin	BRPF1	1.29395	0.017274	0.371778	1.76261	up
Q8TED1	GPX8_HUMAN Probable glutathione peroxidase 8	GPX8	1.28147	0.0173017	0.357799	1.76191	up
Q9NZL9	MAT2B_HUMAN Methionine adenosyltransferase 2 subunit beta	MAT2B	1.36869	0.0173143	0.452798	1.76159	up
A8MPP1	D11L8_HUMAN Putative ATP-dependent RNA helicase DDX11-like protein 8	DDX11L8	1.20791	0.0173556	0.272516	1.76056	up
Q8TB61	S35B2_HUMAN Adenosine 3'-phospho 5'-phosphosulfate transporter 1	SLC35B2	1.26545	0.0175118	0.339653	1.75667	up
Q9BTT6	LRRC1_HUMAN Leucine-rich repeat-containing protein 1	LRRC1	1.56766	0.0176007	0.648609	1.75447	up
Q96EC8	YIPF6_HUMAN Protein YIPF6	YIPF6	1.21404	0.0176237	0.279816	1.7539	up
Q969Z3	MARC2_HUMAN Mitochondrial amidoxime reducing component 2	MTARC2	1.34125	0.0177659	0.42358	1.75041	up
P78344	IF4G2_HUMAN Eukaryotic translation initiation factor 4 gamma 2	EIF4G2	1.21155	0.0178574	0.276858	1.74818	up
Q16270	IBP7_HUMAN Insulin-like growth factor-binding protein 7	IGFBP7	1.22482	0.0181133	0.292572	1.742	up
Q13247	SRSF6_HUMAN Serine/arginine-rich splicing factor 6	SRSF6	1.22859	0.018177	0.297008	1.74048	up
P23919	KTHY_HUMAN Thymidylate kinase	DTYMK	1.28969	0.018219	0.367029	1.73948	up
P21926	CD9_HUMAN CD9 antigen	CD9	1.25747	0.0183851	0.330522	1.73553	up
O60244	MED14_HUMAN Mediator of RNA polymerase II transcription subunit 14	MED14	1.25302	0.0185889	0.325412	1.73075	up
Q9NWR8	MCUB_HUMAN Calcium uniporter regulatory subunit MCUb, mitochondrial	MCUB	2.04272	0.0187672	1.03049	1.7266	up
Q9BW60	ELOV1_HUMAN Elongation of very long chain fatty acids protein 1	ELOVL1	1.43326	0.0188346	0.519303	1.72504	up
Q9UPT9	UBP22_HUMAN Ubiquitin carboxyl-terminal hydrolase 22	USP22	1.37248	0.0189868	0.456787	1.72155	up
Q13043	STK4_HUMAN Serine/threonine-protein kinase 4	STK4	1.21631	0.0190549	0.28251	1.71999	up
Q8WVV9	HNRLL_HUMAN Heterogeneous nuclear ribonucleoprotein L-like	HNRNPLL	1.29433	0.01918	0.3722	1.71715	up
P46459	NSF_HUMAN Vesicle-fusing ATPase	NSF	1.41046	0.0196358	0.496171	1.70695	up
P49005	DPOD2_HUMAN DNA polymerase delta subunit 2	POLD2	1.51432	0.0197743	0.598669	1.7039	up
Q9Y487	VPP2_HUMAN V-type proton ATPase 116 kDa subunit a2	ATP6V0A2	1.20569	0.019802	0.269854	1.70329	up
O75964	ATP5L_HUMAN ATP synthase subunit g, mitochondrial	ATP5MG	1.22169	0.0202881	0.288879	1.69276	up
P62273	RS29_HUMAN 40S ribosomal protein S29	RPS29	1.76949	0.0205979	0.823332	1.68618	up
Q5VW36	FOCAD_HUMAN Focadhesin	FOCAD	1.36524	0.0206499	0.449158	1.68508	up
Q9C0D9	EPT1_HUMAN Ethanolaminephosphotransferase 1	SELENOI	1.26984	0.0206581	0.344646	1.68491	up
Q9Y324	FCF1_HUMAN rRNA-processing protein FCF1 homolog	FCF1	1.20365	0.0206719	0.26742	1.68462	up
P63244	RACK1_HUMAN Receptor of activated protein C kinase 1	RACK1	1.27899	0.0208705	0.355008	1.68047	up
O60291	MGRN1_HUMAN E3 ubiquitin-protein ligase MGRN1	MGRN1	1.4361	0.0213353	0.522154	1.6709	up
O95071	UBR5_HUMAN E3 ubiquitin-protein ligase UBR5	UBR5	1.20788	0.0218995	0.272472	1.65957	up
Q8NBJ7	SUMF2_HUMAN Inactive C-alpha-formylglycine-generating enzyme 2	SUMF2	1.43625	0.0219633	0.522306	1.6583	up
P07477	TRY1_HUMAN Trypsin-1	PRSS1	1.28796	0.0221145	0.36509	1.65532	up
O00623	PEX12_HUMAN Peroxisome assembly protein 12	PEX12	1.37737	0.0221806	0.461914	1.65403	up
P0DPI3	CENL2_HUMAN Centromere protein V-like protein 2	CENPVL2	1.21984	0.0222397	0.286695	1.65287	up
P23526	SAHH_HUMAN Adenosylhomocysteinase	AHCY	1.22996	0.0222525	0.298609	1.65262	up
Q92882	OSTF1_HUMAN Osteoclast-stimulating factor 1	OSTF1	1.20378	0.0226095	0.267567	1.64571	up
P55011	S12A2_HUMAN Solute carrier family 12 member 2	SLC12A2	1.25442	0.0227965	0.327019	1.64213	up
Q86WK9	PAQR7_HUMAN Membrane progestin receptor alpha	PAQR7	1.29203	0.0228654	0.369641	1.64082	up
O14965	AURKA_HUMAN Aurora kinase A	AURKA	1.28473	0.02311	0.361461	1.6362	up
O95707	RPP29_HUMAN Ribonuclease P protein subunit p29	POP4	1.30257	0.0235841	0.381363	1.62738	up
Q7L2J0	MEPCE_HUMAN 7SK snRNA methylphosphate capping enzyme	MEPCE	1.53053	0.0237826	0.614034	1.62374	up
Q9H4L5	OSBL3_HUMAN Oxysterol-binding protein-related protein 3	OSBPL3	1.41793	0.0240704	0.503788	1.61852	up
Q14156	EFR3A_HUMAN Protein EFR3 homolog A	EFR3A	1.2715	0.0243071	0.346531	1.61427	up
Q9UKB1	FBW1B_HUMAN F-box/WD repeat-containing protein 11	FBXW11	1.22062	0.0250772	0.287615	1.60072	up
Q92887	MRP2_HUMAN ATP-binding cassette sub-family C member 2	ABCC2	1.24424	0.025889	0.315268	1.58688	up
Q13510	ASAH1_HUMAN Acid ceramidase	ASAH1	1.28927	0.0259919	0.366554	1.58516	up
O15294	OGT1_HUMAN UDP-N-acetylglucosamine--peptide N-acetylglucosaminyltransferase 110 kDa subunit	OGT	1.22577	0.026118	0.293693	1.58306	up
O00217	NDUS8_HUMAN NADH dehydrogenase [ubiquinone] iron-sulfur protein 8, mitochondrial	NDUFS8	1.21487	0.0263616	0.280802	1.57903	up
O75717	WDHD1_HUMAN WD repeat and HMG-box DNA-binding protein 1	WDHD1	1.21893	0.0263794	0.285618	1.57874	up
Q13309	SKP2_HUMAN S-phase kinase-associated protein 2	SKP2	1.37818	0.0266616	0.462763	1.57411	up
Q92626	PXDN_HUMAN Peroxidasin homolog	PXDN	1.26066	0.0269328	0.334174	1.56972	up
Q70J99	UN13D_HUMAN Protein unc-13 homolog D	UNC13D	1.40104	0.0270022	0.486497	1.5686	up
Q05682	CALD1_HUMAN Caldesmon	CALD1	1.36994	0.027157	0.454108	1.56612	up
Q14376	GALE_HUMAN UDP-glucose 4-epimerase	GALE	1.29401	0.0272093	0.371848	1.56528	up
P07919	QCR6_HUMAN Cytochrome b-c1 complex subunit 6, mitochondrial	UQCRH	1.20406	0.0272557	0.267912	1.56454	up
O43707	ACTN4_HUMAN Alpha-actinin-4	ACTN4	1.23708	0.0277523	0.306938	1.5567	up
P08572	CO4A2_HUMAN Collagen alpha-2(IV) chain	COL4A2	1.2148	0.0281715	0.280719	1.55019	up
P62910	RL32_HUMAN 60S ribosomal protein L32	RPL32	1.2121	0.0289812	0.277508	1.53788	up
Q9Y6K9	NEMO_HUMAN NF-kappa-B essential modulator	IKBKG	1.38301	0.0290871	0.467813	1.5363	up
Q9HCJ1	ANKH_HUMAN Progressive ankylosis protein homolog	ANKH	1.24285	0.0291455	0.31365	1.53543	up
Q9Y4C8	RBM19_HUMAN Probable RNA-binding protein 19	RBM19	1.31284	0.0291467	0.392694	1.53541	up
Q08752	PPID_HUMAN Peptidyl-prolyl cis-trans isomerase D	PPID	1.23147	0.0291641	0.300378	1.53515	up
Q6UWP7	LCLT1_HUMAN Lysocardiolipin acyltransferase 1	LCLAT1	1.41395	0.0291995	0.49973	1.53463	up
O43252	PAPS1_HUMAN Bifunctional 3'-phosphoadenosine 5'-phosphosulfate synthase 1	PAPSS1	1.33796	0.0292646	0.420037	1.53366	up
Q2TB10	ZN800_HUMAN Zinc finger protein 800	ZNF800	1.24532	0.0296108	0.316513	1.52855	up
Q9H6K4	OPA3_HUMAN Optic atrophy 3 protein	OPA3	1.46054	0.0303936	0.546498	1.51722	up
Q9C0J8	WDR33_HUMAN pre-mRNA 3' end processing protein WDR33	WDR33	1.32988	0.0305825	0.411295	1.51453	up
Q9HAU0	PKHA5_HUMAN Pleckstrin homology domain-containing family A member 5	PLEKHA5	1.21298	0.0309335	0.27856	1.50957	up
Q13614	MTMR2_HUMAN Myotubularin-related protein 2	MTMR2	1.38483	0.0311221	0.469713	1.50693	up
Q9P0K7	RAI14_HUMAN Ankycorbin	RAI14	1.41763	0.0312291	0.503484	1.50544	up
E9PRG8	CK098_HUMAN Uncharacterized protein C11orf98	C11orf98	1.23697	0.0312313	0.306814	1.50541	up
Q8WUR7	CO040_HUMAN UPF0235 protein C15orf40	C15orf40	1.21785	0.0312461	0.284335	1.5052	up
Q14142	TRI14_HUMAN Tripartite motif-containing protein 14	TRIM14	1.38812	0.0315502	0.473137	1.501	up
P11387	TOP1_HUMAN DNA topoisomerase 1	TOP1	1.20959	0.0316904	0.274514	1.49907	up
O00442	RTCA_HUMAN RNA 3'-terminal phosphate cyclase	RTCA	1.39769	0.0326152	0.483046	1.48658	up
Q9ULK4	MED23_HUMAN Mediator of RNA polymerase II transcription subunit 23	MED23	1.21842	0.0327791	0.285016	1.4844	up
Q6UWB1	I27RA_HUMAN Interleukin-27 receptor subunit alpha	IL27RA	1.23927	0.0337943	0.309489	1.47116	up
Q13769	THOC5_HUMAN THO complex subunit 5 homolog	THOC5	1.28827	0.0339489	0.365436	1.46917	up
P42330	AK1C3_HUMAN Aldo-keto reductase family 1 member C3	AKR1C3	1.2158	0.0340089	0.281907	1.46841	up
Q9UIQ6	LCAP_HUMAN Leucyl-cystinyl aminopeptidase	LNPEP	1.22799	0.0349054	0.296293	1.45711	up
P12429	ANXA3_HUMAN Annexin A3	ANXA3	1.69667	0.0351386	0.762708	1.45422	up
Q7L1Q6	BZW1_HUMAN Basic leucine zipper and W2 domain-containing protein 1	BZW1	1.35525	0.0351698	0.438563	1.45383	up
Q92743	HTRA1_HUMAN Serine protease HTRA1	HTRA1	1.2628	0.035366	0.336625	1.45141	up
Q6BDS2	URFB1_HUMAN UHRF1-binding protein 1	UHRF1BP1	1.57567	0.0363269	0.655965	1.43977	up
Q9H497	TOR3A_HUMAN Torsin-3A	TOR3A	1.2111	0.0375013	0.276324	1.42595	up
P52888	THOP1_HUMAN Thimet oligopeptidase	THOP1	1.2012	0.0384128	0.26448	1.41552	up
Q8NEJ9	NGDN_HUMAN Neuroguidin	NGDN	1.32384	0.0386545	0.404724	1.4128	up
P55039	DRG2_HUMAN Developmentally-regulated GTP-binding protein 2	DRG2	2.27821	0.0390543	1.1879	1.40833	up
P78417	GSTO1_HUMAN Glutathione S-transferase omega-1	GSTO1	1.30489	0.0391191	0.383926	1.40761	up
Q58FF6	H90B4_HUMAN Putative heat shock protein HSP 90-beta 4	HSP90AB4P	1.3258	0.039508	0.406868	1.40331	up
Q14114	LRP8_HUMAN Low-density lipoprotein receptor-related protein 8	LRP8	1.20774	0.0401827	0.272312	1.39596	up
Q8TCD1	CR032_HUMAN UPF0729 protein C18orf32	C18orf32	1.96884	0.0406212	0.977349	1.39125	up
P34896	GLYC_HUMAN Serine hydroxymethyltransferase, cytosolic	SHMT1	1.24001	0.0409871	0.310353	1.38735	up
O95391	SLU7_HUMAN Pre-mRNA-splicing factor SLU7	SLU7	1.27986	0.0416022	0.355982	1.38088	up
Q13772	NCOA4_HUMAN Nuclear receptor coactivator 4	NCOA4	1.32829	0.0419468	0.409569	1.3773	up
P17812	PYRG1_HUMAN CTP synthase 1	CTPS1	1.27143	0.0432688	0.346453	1.36383	up
Q9Y2B1	RXLT1_HUMAN Ribitol-5-phosphate xylosyltransferase 1	RXYLT1	1.23113	0.0439209	0.299982	1.35733	up
P08758	ANXA5_HUMAN Annexin A5	ANXA5	1.29741	0.0443621	0.375636	1.35299	up
Q9BZL1	UBL5_HUMAN Ubiquitin-like protein 5	UBL5	1.32849	0.0447982	0.409785	1.34874	up
Q96B97	SH3K1_HUMAN SH3 domain-containing kinase-binding protein 1	SH3KBP1	1.30367	0.0452245	0.382574	1.34463	up
Q8NBM4	UBAC2_HUMAN Ubiquitin-associated domain-containing protein 2	UBAC2	1.36526	0.0468692	0.449174	1.32911	up
A0AV96	RBM47_HUMAN RNA-binding protein 47	RBM47	1.24828	0.0469207	0.319939	1.32864	up
Q96JN2	CC136_HUMAN Coiled-coil domain-containing protein 136	CCDC136	1.61656	0.0481366	0.69293	1.31752	up
P28799	GRN_HUMAN Progranulin	GRN	1.3768	0.0481863	0.461318	1.31708	up
P10599	THIO_HUMAN Thioredoxin	TXN	1.20634	0.0482302	0.270632	1.31668	up
A6NGH8	ANR61_HUMAN Ankyrin repeat domain-containing protein 61	ANKRD61	0.189631	1.2539e-06	-2.39873	5.90174	down
P35580	MYH10_HUMAN Myosin-10	MYH10	0.721878	1.29822e-06	-0.470173	5.88665	down
Q12857	NFIA_HUMAN Nuclear factor 1 A-type	NFIA	0.709262	1.93511e-06	-0.495609	5.7133	down
Q96F07	CYFP2_HUMAN Cytoplasmic FMR1-interacting protein 2	CYFIP2	0.31441	3.04342e-06	-1.66928	5.51664	down
Q02763	TIE2_HUMAN Angiopoietin-1 receptor	TEK	0.365726	1.61014e-05	-1.45116	4.79314	down
Q9NR09	BIRC6_HUMAN Baculoviral IAP repeat-containing protein 6	BIRC6	0.500347	2.9379e-05	-0.998998	4.53196	down
O94832	MYO1D_HUMAN Unconventional myosin-Id	MYO1D	0.61809	3.20825e-05	-0.694112	4.49373	down
Q9NPE3	NOP10_HUMAN H/ACA ribonucleoprotein complex subunit 3	NOP10	0.544597	3.27136e-05	-0.876738	4.48527	down
O76070	SYUG_HUMAN Gamma-synuclein	SNCG	0.707285	4.01035e-05	-0.499636	4.39682	down
Q3B7T1	EDRF1_HUMAN Erythroid differentiation-related factor 1	EDRF1	0.635047	8.50658e-05	-0.655065	4.07024	down
O75676	KS6A4_HUMAN Ribosomal protein S6 kinase alpha-4	RPS6KA4	0.606901	9.38614e-05	-0.720466	4.02751	down
P09923	PPBI_HUMAN Intestinal-type alkaline phosphatase	ALPI	0.608872	0.000100925	-0.715789	3.996	down
O75937	DNJC8_HUMAN DnaJ homolog subfamily C member 8	DNAJC8	0.819383	0.000109251	-0.28739	3.96157	down
Q05639	EF1A2_HUMAN Elongation factor 1-alpha 2	EEF1A2	0.536092	0.000229536	-0.899447	3.63915	down
Q5TZA2	CROCC_HUMAN Rootletin	CROCC	0.74863	0.000242064	-0.417675	3.61607	down
Q86X27	RGPS2_HUMAN Ras-specific guanine nucleotide-releasing factor RalGPS2	RALGPS2	0.793561	0.000258493	-0.333588	3.58755	down
P30085	KCY_HUMAN UMP-CMP kinase	CMPK1	0.699432	0.00029202	-0.515745	3.53459	down
Q9UQ35	SRRM2_HUMAN Serine/arginine repetitive matrix protein 2	SRRM2	0.716693	0.000312625	-0.480573	3.50498	down
Q7L5L3	GDPD3_HUMAN Lysophospholipase D GDPD3	GDPD3	0.719628	0.000335648	-0.474677	3.47412	down
O15212	PFD6_HUMAN Prefoldin subunit 6	PFDN6	0.707007	0.00036812	-0.500204	3.43401	down
P41743	KPCI_HUMAN Protein kinase C iota type	PRKCI	0.735275	0.000370027	-0.443643	3.43177	down
Q15121	PEA15_HUMAN Astrocytic phosphoprotein PEA-15	PEA15	0.716916	0.000376484	-0.480124	3.42425	down
Q6ZVX7	FBX50_HUMAN F-box only protein 50	NCCRP1	0.574056	0.000404265	-0.800738	3.39333	down
Q687X5	STEA4_HUMAN Metalloreductase STEAP4	STEAP4	0.747425	0.000422248	-0.419999	3.37443	down
P15941	MUC1_HUMAN Mucin-1	MUC1	0.553753	0.000439329	-0.852685	3.35721	down
O00767	SCD_HUMAN Stearoyl-CoA desaturase	SCD	0.744844	0.000485684	-0.424989	3.31365	down
P17676	CEBPB_HUMAN CCAAT/enhancer-binding protein beta	CEBPB	0.804215	0.000518341	-0.314346	3.28538	down
Q9UPR0	PLCL2_HUMAN Inactive phospholipase C-like protein 2	PLCL2	0.738596	0.000532845	-0.437142	3.2734	down
P38570	ITAE_HUMAN Integrin alpha-E	ITGAE	0.6309	0.000541409	-0.664517	3.26647	down
Q92667	AKAP1_HUMAN A-kinase anchor protein 1, mitochondrial	AKAP1	0.621255	0.000553402	-0.686742	3.25696	down
Q15370	ELOB_HUMAN Elongin-B	ELOB	0.692592	0.00060317	-0.529923	3.21956	down
Q9UHB6	LIMA1_HUMAN LIM domain and actin-binding protein 1	LIMA1	0.761677	0.000604553	-0.392749	3.21857	down
P08962	CD63_HUMAN CD63 antigen	CD63	0.833228	0.000630934	-0.263216	3.20002	down
P15408	FOSL2_HUMAN Fos-related antigen 2	FOSL2	0.650363	0.000653252	-0.620682	3.18492	down
P84095	RHOG_HUMAN Rho-related GTP-binding protein RhoG	RHOG	0.82126	0.00069545	-0.284089	3.15773	down
P12532	KCRU_HUMAN Creatine kinase U-type, mitochondrial	CKMT1A	0.783134	0.000784516	-0.35267	3.1054	down
P05114	HMGN1_HUMAN Non-histone chromosomal protein HMG-14	HMGN1	0.773232	0.000797862	-0.371028	3.09807	down
Q5VST6	AB17B_HUMAN Alpha/beta hydrolase domain-containing protein 17B	ABHD17B	0.820339	0.000886558	-0.285709	3.05229	down
Q9H3E2	SNX25_HUMAN Sorting nexin-25	SNX25	0.31259	0.000980757	-1.67765	3.00844	down
Q14061	COX17_HUMAN Cytochrome c oxidase copper chaperone	COX17	0.594577	0.000992276	-0.750065	3.00337	down
Q9UBB9	TFP11_HUMAN Tuftelin-interacting protein 11	TFIP11	0.782219	0.000992741	-0.354355	3.00316	down
Q9BYC8	RM32_HUMAN 39S ribosomal protein L32, mitochondrial	MRPL32	0.706984	0.00104922	-0.50025	2.97913	down
Q00577	PURA_HUMAN Transcriptional activator protein Pur-alpha	PURA	0.776804	0.00109673	-0.364378	2.9599	down
P54578	UBP14_HUMAN Ubiquitin carboxyl-terminal hydrolase 14	USP14	0.810423	0.00110531	-0.303254	2.95652	down
Q9UBZ4	APEX2_HUMAN DNA-(apurinic or apyrimidinic site) endonuclease 2	APEX2	0.597417	0.00110542	-0.74319	2.95647	down
O15156	ZBT7B_HUMAN Zinc finger and BTB domain-containing protein 7B	ZBTB7B	0.759275	0.00119763	-0.397306	2.92168	down
Q15542	TAF5_HUMAN Transcription initiation factor TFIID subunit 5	TAF5	0.663131	0.0012752	-0.592634	2.89442	down
Q12965	MYO1E_HUMAN Unconventional myosin-Ie	MYO1E	0.79364	0.00131566	-0.333444	2.88086	down
P52306	GDS1_HUMAN Rap1 GTPase-GDP dissociation stimulator 1	RAP1GDS1	0.726024	0.00139306	-0.461912	2.85603	down
P15121	ALDR_HUMAN Aldo-keto reductase family 1 member B1	AKR1B1	0.643279	0.00148339	-0.636484	2.82875	down
P26583	HMGB2_HUMAN High mobility group protein B2	HMGB2	0.826274	0.00150745	-0.275307	2.82176	down
P31350	RIR2_HUMAN Ribonucleoside-diphosphate reductase subunit M2	RRM2	0.760089	0.00156217	-0.39576	2.80627	down
O43768	ENSA_HUMAN Alpha-endosulfine	ENSA	0.703451	0.00160189	-0.507478	2.79537	down
P63173	RL38_HUMAN 60S ribosomal protein L38	RPL38	0.526584	0.00161673	-0.925264	2.79136	down
Q9UK41	VPS28_HUMAN Vacuolar protein sorting-associated protein 28 homolog	VPS28	0.809832	0.00165464	-0.304305	2.7813	down
Q96QD8	S38A2_HUMAN Sodium-coupled neutral amino acid transporter 2	SLC38A2	0.775987	0.00165734	-0.365896	2.78059	down
Q8WUB8	PHF10_HUMAN PHD finger protein 10	PHF10	0.80464	0.00167293	-0.313585	2.77652	down
P14324	FPPS_HUMAN Farnesyl pyrophosphate synthase	FDPS	0.727842	0.00168804	-0.458303	2.77262	down
P61764	STXB1_HUMAN Syntaxin-binding protein 1	STXBP1	0.752995	0.00171045	-0.409289	2.76689	down
O15514	RPB4_HUMAN DNA-directed RNA polymerase II subunit RPB4	POLR2D	0.733241	0.00174597	-0.447641	2.75796	down
P33316	DUT_HUMAN Deoxyuridine 5'-triphosphate nucleotidohydrolase, mitochondrial	DUT	0.831586	0.00174908	-0.266063	2.75719	down
Q16666	IF16_HUMAN Gamma-interferon-inducible protein 16	IFI16	0.707448	0.00181666	-0.499304	2.74073	down
Q9UHD1	CHRD1_HUMAN Cysteine and histidine-rich domain-containing protein 1	CHORDC1	0.797602	0.00188804	-0.326259	2.72399	down
Q9UKY7	CDV3_HUMAN Protein CDV3 homolog	CDV3	0.755796	0.00194819	-0.403932	2.71037	down
Q00537	CDK17_HUMAN Cyclin-dependent kinase 17	CDK17	0.732917	0.00197157	-0.448279	2.70519	down
P49721	PSB2_HUMAN Proteasome subunit beta type-2	PSMB2	0.713032	0.0019767	-0.487961	2.70406	down
Q99615	DNJC7_HUMAN DnaJ homolog subfamily C member 7	DNAJC7	0.740031	0.00206788	-0.434342	2.68447	down
Q8WUX1	S38A5_HUMAN Sodium-coupled neutral amino acid transporter 5	SLC38A5	0.701356	0.00211464	-0.511782	2.67476	down
Q9BZF9	UACA_HUMAN Uveal autoantigen with coiled-coil domains and ankyrin repeats	UACA	0.794796	0.00211577	-0.331343	2.67453	down
O14994	SYN3_HUMAN Synapsin-3	SYN3	0.419298	0.00212352	-1.25395	2.67294	down
P27694	RFA1_HUMAN Replication protein A 70 kDa DNA-binding subunit	RPA1	0.824895	0.00214452	-0.277717	2.66867	down
P31641	SC6A6_HUMAN Sodium- and chloride-dependent taurine transporter	SLC6A6	0.628397	0.00220188	-0.670253	2.65721	down
Q8WZ42	TITIN_HUMAN Titin	TTN	0.808278	0.00221943	-0.307076	2.65376	down
P12277	KCRB_HUMAN Creatine kinase B-type	CKB	0.759311	0.00229261	-0.397236	2.63967	down
Q9UQR1	ZN148_HUMAN Zinc finger protein 148	ZNF148	0.823197	0.00232145	-0.28069	2.63424	down
P26447	S10A4_HUMAN Protein S100-A4	S100A4	0.544823	0.00241632	-0.87614	2.61685	down
Q9BTC0	DIDO1_HUMAN Death-inducer obliterator 1	DIDO1	0.477704	0.00246434	-1.06581	2.6083	down
O75312	ZPR1_HUMAN Zinc finger protein ZPR1	ZPR1	0.674676	0.00252748	-0.567732	2.59731	down
P04035	HMDH_HUMAN 3-hydroxy-3-methylglutaryl-coenzyme A reductase	HMGCR	0.690197	0.00254989	-0.534921	2.59348	down
P98175	RBM10_HUMAN RNA-binding protein 10	RBM10	0.832388	0.00255114	-0.264672	2.59327	down
Q9Y4E8	UBP15_HUMAN Ubiquitin carboxyl-terminal hydrolase 15	USP15	0.796755	0.00259029	-0.327791	2.58665	down
O95167	NDUA3_HUMAN NADH dehydrogenase [ubiquinone] 1 alpha subcomplex subunit 3	NDUFA3	0.825771	0.00274232	-0.276186	2.56188	down
Q96FZ2	HMCES_HUMAN Abasic site processing protein HMCES	HMCES	0.786891	0.0027445	-0.345763	2.56154	down
P49454	CENPF_HUMAN Centromere protein F	CENPF	0.762915	0.00281542	-0.390406	2.55046	down
P09496	CLCA_HUMAN Clathrin light chain A	CLTA	0.783258	0.00286805	-0.35244	2.54241	down
P43003	EAA1_HUMAN Excitatory amino acid transporter 1	SLC1A3	0.692371	0.00321607	-0.530383	2.49268	down
Q96GD4	AURKB_HUMAN Aurora kinase B	AURKB	0.703338	0.00324136	-0.507709	2.48927	down
Q9Y5J6	T10B_HUMAN Mitochondrial import inner membrane translocase subunit Tim10 B	TIMM10B	0.701019	0.0032567	-0.512475	2.48722	down
Q9P1Y6	PHRF1_HUMAN PHD and RING finger domain-containing protein 1	PHRF1	0.703848	0.0034136	-0.506664	2.46679	down
Q96E52	OMA1_HUMAN Metalloendopeptidase OMA1, mitochondrial	OMA1	0.807949	0.00348247	-0.307665	2.45811	down
Q9C0C9	UBE2O_HUMAN (E3-independent) E2 ubiquitin-conjugating enzyme	UBE2O	0.716601	0.00350623	-0.480758	2.45516	down
Q9NP66	HM20A_HUMAN High mobility group protein 20A	HMG20A	0.764502	0.00354708	-0.387409	2.45013	down
P09874	PARP1_HUMAN Poly [ADP-ribose] polymerase 1	PARP1	0.80005	0.00366995	-0.321839	2.43534	down
Q02880	TOP2B_HUMAN DNA topoisomerase 2-beta	TOP2B	0.743171	0.00367968	-0.428234	2.43419	down
Q9NYG2	ZDHC3_HUMAN Palmitoyltransferase ZDHHC3	ZDHHC3	0.764467	0.00370668	-0.387474	2.43102	down
Q0V8M9	--	--	0.782833	0.00376361	-0.353223	2.4244	down
P84090	ERH_HUMAN Enhancer of rudimentary homolog	ERH	0.765833	0.00398957	-0.384899	2.39907	down
Q9NQS5	GPR84_HUMAN G-protein coupled receptor 84	GPR84	0.514345	0.00401735	-0.959191	2.39606	down
Q9NQT5	EXOS3_HUMAN Exosome complex component RRP40	EXOSC3	0.738701	0.00404337	-0.436938	2.39326	down
Q8IWB7	WDFY1_HUMAN WD repeat and FYVE domain-containing protein 1	WDFY1	0.812882	0.00411433	-0.298882	2.3857	down
O95747	OXSR1_HUMAN Serine/threonine-protein kinase OSR1	OXSR1	0.659039	0.00419605	-0.601565	2.37716	down
Q9H019	MFR1L_HUMAN Mitochondrial fission regulator 1-like	MTFR1L	0.744421	0.00429915	-0.42581	2.36662	down
Q9BRX8	PXL2A_HUMAN Peroxiredoxin-like 2A	PRXL2A	0.748022	0.0043311	-0.418847	2.3634	down
Q9H0D6	XRN2_HUMAN 5'-3' exoribonuclease 2	XRN2	0.791658	0.00434933	-0.33705	2.36158	down
O60231	DHX16_HUMAN Pre-mRNA-splicing factor ATP-dependent RNA helicase DHX16	DHX16	0.681323	0.00437863	-0.55359	2.35866	down
Q9UBH6	XPR1_HUMAN Xenotropic and polytropic retrovirus receptor 1	XPR1	0.793588	0.00443834	-0.333538	2.35278	down
O15417	TNC18_HUMAN Trinucleotide repeat-containing gene 18 protein	TNRC18	0.114672	0.0044919	-3.12441	2.34757	down
P27816	MAP4_HUMAN Microtubule-associated protein 4	MAP4	0.738315	0.004519	-0.437691	2.34496	down
P39687	AN32A_HUMAN Acidic leucine-rich nuclear phosphoprotein 32 family member A	ANP32A	0.81892	0.00457682	-0.288206	2.33944	down
Q9H4A4	AMPB_HUMAN Aminopeptidase B	RNPEP	0.78273	0.00461554	-0.353413	2.33578	down
P02794	FRIH_HUMAN Ferritin heavy chain	FTH1	0.765161	0.00462183	-0.386164	2.33519	down
Q1ED39	KNOP1_HUMAN Lysine-rich nucleolar protein 1	KNOP1	0.672069	0.00468898	-0.573319	2.32892	down
Q8TCU5	NMD3A_HUMAN Glutamate receptor ionotropic, NMDA 3A	GRIN3A	0.590263	0.00470448	-0.760569	2.32749	down
O15479	MAGB2_HUMAN Melanoma-associated antigen B2	MAGEB2	0.51129	0.00473463	-0.967788	2.32471	down
P68036	UB2L3_HUMAN Ubiquitin-conjugating enzyme E2 L3	UBE2L3	0.823041	0.00482104	-0.280963	2.31686	down
Q8NFF5	FAD1_HUMAN FAD synthase	FLAD1	0.785236	0.00487224	-0.348801	2.31227	down
Q9H6R6	ZDHC6_HUMAN Palmitoyltransferase ZDHHC6	ZDHHC6	0.798116	0.00497022	-0.32533	2.30362	down
Q16832	DDR2_HUMAN Discoidin domain-containing receptor 2	DDR2	0.694401	0.00499884	-0.52616	2.30113	down
Q7Z478	DHX29_HUMAN ATP-dependent RNA helicase DHX29	DHX29	0.732934	0.00525185	-0.448245	2.27969	down
P45973	CBX5_HUMAN Chromobox protein homolog 5	CBX5	0.770402	0.00528146	-0.376316	2.27725	down
Q92551	IP6K1_HUMAN Inositol hexakisphosphate kinase 1	IP6K1	0.765885	0.00532912	-0.384801	2.27334	down
Q9UKV3	ACINU_HUMAN Apoptotic chromatin condensation inducer in the nucleus	ACIN1	0.778509	0.00549913	-0.361214	2.25971	down
Q3T052	--	--	0.733198	0.00554081	-0.447725	2.25643	down
P50226	ST1A2_HUMAN Sulfotransferase 1A2	SULT1A2	0.754775	0.0056141	-0.405881	2.25072	down
P0DMV8	HS71A_HUMAN Heat shock 70 kDa protein 1A	HSPA1A	0.728933	0.00578239	-0.456142	2.23789	down
P05090	APOD_HUMAN Apolipoprotein D	APOD	0.323877	0.00586701	-1.62648	2.23158	down
O75410	TACC1_HUMAN Transforming acidic coiled-coil-containing protein 1	TACC1	0.701247	0.00596471	-0.512006	2.22441	down
P13747	HLAE_HUMAN HLA class I histocompatibility antigen, alpha chain E	HLA-E	0.781262	0.00616707	-0.356121	2.20992	down
Q9UJ96	KCNG2_HUMAN Potassium voltage-gated channel subfamily G member 2	KCNG2	0.366565	0.00616872	-1.44786	2.20981	down
Q6P1Q0	LTMD1_HUMAN LETM1 domain-containing protein 1	LETMD1	0.789418	0.00633931	-0.341139	2.19796	down
Q9HCK8	CHD8_HUMAN Chromodomain-helicase-DNA-binding protein 8	CHD8	0.622799	0.00640809	-0.68316	2.19327	down
Q9H814	PHAX_HUMAN Phosphorylated adapter RNA export protein	PHAX	0.812679	0.00646413	-0.299243	2.18949	down
Q9ULT8	HECD1_HUMAN E3 ubiquitin-protein ligase HECTD1	HECTD1	0.675963	0.0066428	-0.564984	2.17765	down
Q16540	RM23_HUMAN 39S ribosomal protein L23, mitochondrial	MRPL23	0.820277	0.0067006	-0.285817	2.17389	down
O00443	P3C2A_HUMAN Phosphatidylinositol 4-phosphate 3-kinase C2 domain-containing subunit alpha	PIK3C2A	0.582614	0.00706557	-0.779388	2.15085	down
O95243	MBD4_HUMAN Methyl-CpG-binding domain protein 4	MBD4	0.77296	0.00708602	-0.371535	2.1496	down
O94776	MTA2_HUMAN Metastasis-associated protein MTA2	MTA2	0.734886	0.00713368	-0.444408	2.14669	down
P54278	PMS2_HUMAN Mismatch repair endonuclease PMS2	PMS2	0.760699	0.00717204	-0.394602	2.14436	down
Q9NRF9	DPOE3_HUMAN DNA polymerase epsilon subunit 3	POLE3	0.756219	0.00732661	-0.403123	2.1351	down
P49720	PSB3_HUMAN Proteasome subunit beta type-3	PSMB3	0.807165	0.00737749	-0.309064	2.13209	down
O95070	YIF1A_HUMAN Protein YIF1A	YIF1A	0.807869	0.00741395	-0.307806	2.12995	down
P30414	NKTR_HUMAN NK-tumor recognition protein	NKTR	0.830763	0.00743959	-0.267491	2.12845	down
Q9UKX7	NUP50_HUMAN Nuclear pore complex protein Nup50	NUP50	0.689959	0.00744399	-0.535418	2.12819	down
Q86VM9	ZCH18_HUMAN Zinc finger CCCH domain-containing protein 18	ZC3H18	0.67004	0.00745829	-0.577681	2.12736	down
Q7Z6Z7	HUWE1_HUMAN E3 ubiquitin-protein ligase HUWE1	HUWE1	0.59711	0.00754764	-0.743932	2.12219	down
O95251	KAT7_HUMAN Histone acetyltransferase KAT7	KAT7	0.76832	0.00762488	-0.38022	2.11777	down
Q15004	PAF15_HUMAN PCNA-associated factor	PCLAF	0.50456	0.00777204	-0.986903	2.10946	down
Q9NQZ2	SAS10_HUMAN Something about silencing protein 10	UTP3	0.812333	0.00779496	-0.299857	2.10819	down
Q8IY57	YAF2_HUMAN YY1-associated factor 2	YAF2	0.790135	0.00791222	-0.339828	2.1017	down
Q16635	TAZ_HUMAN Tafazzin	TAZ	0.702713	0.00801617	-0.508993	2.09603	down
P02777	--	--	0.830635	0.00814851	-0.267713	2.08892	down
Q9BW92	SYTM_HUMAN Threonine--tRNA ligase, mitochondrial	TARS2	0.818495	0.00835234	-0.288955	2.07819	down
Q9UIS9	MBD1_HUMAN Methyl-CpG-binding domain protein 1	MBD1	0.683227	0.00836511	-0.549562	2.07753	down
P04080	CYTB_HUMAN Cystatin-B	CSTB	0.679351	0.00844384	-0.557772	2.07346	down
Q9H3M7	TXNIP_HUMAN Thioredoxin-interacting protein	TXNIP	0.512072	0.00857194	-0.965583	2.06692	down
Q99661	KIF2C_HUMAN Kinesin-like protein KIF2C	KIF2C	0.822641	0.00859954	-0.281665	2.06552	down
Q12996	CSTF3_HUMAN Cleavage stimulation factor subunit 3	CSTF3	0.816311	0.00867033	-0.292809	2.06196	down
Q96PM9	Z385A_HUMAN Zinc finger protein 385A	ZNF385A	0.720851	0.00868237	-0.472227	2.06136	down
Q96DM1	PGBD4_HUMAN PiggyBac transposable element-derived protein 4	PGBD4	0.775636	0.00868441	-0.366548	2.06126	down
Q8N5G2	MACOI_HUMAN Macoilin	MACO1	0.709618	0.00869809	-0.494886	2.06058	down
Q7Z6E9	RBBP6_HUMAN E3 ubiquitin-protein ligase RBBP6	RBBP6	0.825575	0.00873442	-0.276529	2.05877	down
Q86V48	LUZP1_HUMAN Leucine zipper protein 1	LUZP1	0.718261	0.00882045	-0.47742	2.05451	down
Q96CW5	GCP3_HUMAN Gamma-tubulin complex component 3	TUBGCP3	0.765705	0.00884717	-0.385139	2.0532	down
Q86YP4	P66A_HUMAN Transcriptional repressor p66-alpha	GATAD2A	0.472189	0.00886593	-1.08256	2.05228	down
Q9ULU4	PKCB1_HUMAN Protein kinase C-binding protein 1	ZMYND8	0.777721	0.0089683	-0.362676	2.04729	down
P36404	ARL2_HUMAN ADP-ribosylation factor-like protein 2	ARL2	0.694552	0.00906757	-0.525846	2.04251	down
O75446	SAP30_HUMAN Histone deacetylase complex subunit SAP30	SAP30	0.776506	0.0091046	-0.36493	2.04074	down
P28347	TEAD1_HUMAN Transcriptional enhancer factor TEF-1	TEAD1	0.820887	0.00911721	-0.284745	2.04014	down
Q9H5X1	CIA2A_HUMAN Cytosolic iron-sulfur assembly component 2A	CIAO2A	0.809428	0.00914798	-0.305025	2.03867	down
P23743	DGKA_HUMAN Diacylglycerol kinase alpha	DGKA	0.801561	0.00932283	-0.319117	2.03045	down
Q96DT7	ZBT10_HUMAN Zinc finger and BTB domain-containing protein 10	ZBTB10	0.740115	0.00941363	-0.434178	2.02624	down
O95159	ZFPL1_HUMAN Zinc finger protein-like 1	ZFPL1	0.794426	0.00954644	-0.332016	2.02016	down
Q12872	SFSWA_HUMAN Splicing factor, suppressor of white-apricot homolog	SFSWAP	0.777131	0.00970875	-0.363771	2.01284	down
Q9H299	SH3L3_HUMAN SH3 domain-binding glutamic acid-rich-like protein 3	SH3BGRL3	0.777308	0.0100947	-0.363442	1.99591	down
Q14676	MDC1_HUMAN Mediator of DNA damage checkpoint protein 1	MDC1	0.789455	0.0102876	-0.341071	1.98768	down
Q13228	SBP1_HUMAN Methanethiol oxidase	SELENBP1	0.811554	0.0103167	-0.30124	1.98646	down
P61981	1433G_HUMAN 14-3-3 protein gamma	YWHAG	0.710338	0.0104282	-0.493422	1.98179	down
Q09028	RBBP4_HUMAN Histone-binding protein RBBP4	RBBP4	0.796632	0.0104811	-0.328014	1.97959	down
Q8N3R9	PALS1_HUMAN Protein PALS1	PALS1	0.829352	0.0105044	-0.269944	1.97863	down
Q8NEF9	SRFB1_HUMAN Serum response factor-binding protein 1	SRFBP1	0.715401	0.0108127	-0.483175	1.96607	down
P46013	KI67_HUMAN Proliferation marker protein Ki-67	MKI67	0.775932	0.0108752	-0.365998	1.96356	down
Q8TCU4	ALMS1_HUMAN Alstrom syndrome protein 1	ALMS1	0.524668	0.0109777	-0.930525	1.95949	down
Q04837	SSBP_HUMAN Single-stranded DNA-binding protein, mitochondrial	SSBP1	0.825707	0.0116113	-0.276298	1.93512	down
P61964	WDR5_HUMAN WD repeat-containing protein 5	WDR5	0.779197	0.0116611	-0.35994	1.93326	down
Q8TDM6	DLG5_HUMAN Disks large homolog 5	DLG5	0.769347	0.0116747	-0.378293	1.93275	down
P61960	UFM1_HUMAN Ubiquitin-fold modifier 1	UFM1	0.78151	0.0117919	-0.355664	1.92842	down
Q9NX55	HYPK_HUMAN Huntingtin-interacting protein K	HYPK	0.818716	0.0118234	-0.288566	1.92726	down
P23434	GCSH_HUMAN Glycine cleavage system H protein, mitochondrial	GCSH	0.550414	0.0120406	-0.861412	1.91935	down
Q8NEM2	SHCBP_HUMAN SHC SH2 domain-binding protein 1	SHCBP1	0.802201	0.012163	-0.317964	1.91496	down
Q9P016	THYN1_HUMAN Thymocyte nuclear protein 1	THYN1	0.807701	0.0124806	-0.308107	1.90377	down
Q5TAQ9	DCAF8_HUMAN DDB1- and CUL4-associated factor 8	DCAF8	0.705877	0.0125932	-0.502511	1.89986	down
Q8TCT8	SPP2A_HUMAN Signal peptide peptidase-like 2A	SPPL2A	0.809044	0.0127977	-0.30571	1.89287	down
Q9UJX2	CDC23_HUMAN Cell division cycle protein 23 homolog	CDC23	0.789772	0.0128821	-0.340491	1.89001	down
Q9UBV8	PEF1_HUMAN Peflin	PEF1	0.755849	0.0129604	-0.403831	1.88738	down
Q13620	CUL4B_HUMAN Cullin-4B	CUL4B	0.789	0.0130112	-0.341903	1.88568	down
Q06587	RING1_HUMAN E3 ubiquitin-protein ligase RING1	RING1	0.830418	0.0131201	-0.26809	1.88206	down
O95639	CPSF4_HUMAN Cleavage and polyadenylation specificity factor subunit 4	CPSF4	0.724848	0.013168	-0.46425	1.88048	down
P49790	NU153_HUMAN Nuclear pore complex protein Nup153	NUP153	0.76766	0.0138463	-0.381461	1.85867	down
O75152	ZC11A_HUMAN Zinc finger CCCH domain-containing protein 11A	ZC3H11A	0.675179	0.0141394	-0.566658	1.84957	down
Q8IXM2	BAP18_HUMAN Chromatin complexes subunit BAP18	BAP18	0.744722	0.0148414	-0.425225	1.82852	down
Q13185	CBX3_HUMAN Chromobox protein homolog 3	CBX3	0.825713	0.0152847	-0.276287	1.81574	down
O95067	CCNB2_HUMAN G2/mitotic-specific cyclin-B2	CCNB2	0.788981	0.0154218	-0.341938	1.81186	down
O94956	SO2B1_HUMAN Solute carrier organic anion transporter family member 2B1	SLCO2B1	0.544455	0.0161092	-0.877115	1.79293	down
Q9NQA5	TRPV5_HUMAN Transient receptor potential cation channel subfamily V member 5	TRPV5	0.787513	0.0163906	-0.344624	1.78541	down
P04049	RAF1_HUMAN RAF proto-oncogene serine/threonine-protein kinase	RAF1	0.762401	0.0165457	-0.391379	1.78131	down
Q99961	SH3G1_HUMAN Endophilin-A2	SH3GL1	0.779279	0.0166514	-0.359789	1.77855	down
Q9BQE5	APOL2_HUMAN Apolipoprotein L2	APOL2	0.524724	0.0170766	-0.930369	1.7676	down
P34949	MPI_HUMAN Mannose-6-phosphate isomerase	MPI	0.808722	0.0176804	-0.306284	1.75251	down
Q96F86	EDC3_HUMAN Enhancer of mRNA-decapping protein 3	EDC3	0.683888	0.0179564	-0.548167	1.74578	down
Q71UM5	RS27L_HUMAN 40S ribosomal protein S27-like	RPS27L	0.73963	0.0180142	-0.435125	1.74439	down
O60499	STX10_HUMAN Syntaxin-10	STX10	0.671451	0.0182408	-0.574646	1.73896	down
Q8WWI1	LMO7_HUMAN LIM domain only protein 7	LMO7	0.804209	0.0182991	-0.314357	1.73757	down
Q8NB49	AT11C_HUMAN Phospholipid-transporting ATPase IG	ATP11C	0.793222	0.0185681	-0.334204	1.73123	down
Q9Y4R8	TELO2_HUMAN Telomere length regulation protein TEL2 homolog	TELO2	0.806241	0.0186674	-0.310717	1.72892	down
P22612	KAPCG_HUMAN cAMP-dependent protein kinase catalytic subunit gamma	PRKACG	0.702268	0.0186947	-0.509907	1.72828	down
Q9UJK0	TSR3_HUMAN 18S rRNA aminocarboxypropyltransferase	TSR3	0.592194	0.0196714	-0.755857	1.70616	down
P41208	CETN2_HUMAN Centrin-2	CETN2	0.829455	0.020591	-0.269764	1.68632	down
A3KN83	SBNO1_HUMAN Protein strawberry notch homolog 1	SBNO1	0.661533	0.0208921	-0.596114	1.68002	down
P03915	NU5M_HUMAN NADH-ubiquinone oxidoreductase chain 5	MT-ND5	0.820122	0.0214067	-0.28609	1.66945	down
Q9Y2S6	TMA7_HUMAN Translation machinery-associated protein 7	TMA7	0.715054	0.0214946	-0.483876	1.66767	down
Q9NWB6	ARGL1_HUMAN Arginine and glutamate-rich protein 1	ARGLU1	0.820754	0.0228343	-0.284979	1.64141	down
Q16890	TPD53_HUMAN Tumor protein D53	TPD52L1	0.770251	0.0230411	-0.3766	1.6375	down
Q6FI13	H2A2A_HUMAN Histone H2A type 2-A	H2AC18	0.658842	0.0234831	-0.601996	1.62925	down
P32320	CDD_HUMAN Cytidine deaminase	CDA	0.649513	0.0237022	-0.62257	1.62521	down
Q9H2P0	ADNP_HUMAN Activity-dependent neuroprotector homeobox protein	ADNP	0.802017	0.0246134	-0.318295	1.60883	down
Q6P6C2	ALKB5_HUMAN RNA demethylase ALKBH5	ALKBH5	0.77765	0.0250897	-0.362807	1.6005	down
O43395	PRPF3_HUMAN U4/U6 small nuclear ribonucleoprotein Prp3	PRPF3	0.816664	0.0252583	-0.292186	1.5976	down
Q9BQQ3	GORS1_HUMAN Golgi reassembly-stacking protein 1	GORASP1	0.81112	0.0258238	-0.302013	1.58798	down
Q96JB5	CK5P3_HUMAN CDK5 regulatory subunit-associated protein 3	CDK5RAP3	0.830315	0.0264751	-0.268269	1.57716	down
Q8WY36	BBX_HUMAN HMG box transcription factor BBX	BBX	0.802448	0.0270904	-0.31752	1.56719	down
P01030	--	--	0.828554	0.0274553	-0.271333	1.56137	down
A8MTT3	CEBOS_HUMAN Protein CEBPZOS	CEBPZOS	0.716154	0.0280723	-0.481658	1.55172	down
Q9UK76	JUPI1_HUMAN Jupiter microtubule associated homolog 1	JPT1	0.826529	0.0283423	-0.274863	1.54757	down
P40855	PEX19_HUMAN Peroxisomal biogenesis factor 19	PEX19	0.732665	0.0289184	-0.448775	1.53883	down
Q9UNK9	ANGE1_HUMAN Protein angel homolog 1	ANGEL1	0.72406	0.0304469	-0.465818	1.51646	down
Q15643	TRIPB_HUMAN Thyroid receptor-interacting protein 11	TRIP11	0.70447	0.0313861	-0.50539	1.50326	down
O15119	TBX3_HUMAN T-box transcription factor TBX3	TBX3	0.755565	0.0317664	-0.404372	1.49803	down
A8MXV4	NUD19_HUMAN Nucleoside diphosphate-linked moiety X motif 19	NUDT19	0.791895	0.0321915	-0.336619	1.49226	down
O60337	MARH6_HUMAN E3 ubiquitin-protein ligase MARCHF6	MARCHF6	0.776379	0.0324523	-0.365167	1.48875	down
Q8NFW8	NEUA_HUMAN N-acylneuraminate cytidylyltransferase	CMAS	0.811964	0.0331818	-0.300513	1.4791	down
O95785	WIZ_HUMAN Protein Wiz	WIZ	0.562339	0.0334525	-0.830488	1.47557	down
O43815	STRN_HUMAN Striatin	STRN	0.789506	0.033935	-0.340977	1.46935	down
P20226	TBP_HUMAN TATA-box-binding protein	TBP	0.737129	0.0341282	-0.440011	1.46689	down
Q05D32	CTSL2_HUMAN CTD small phosphatase-like protein 2	CTDSPL2	0.789559	0.0352176	-0.340881	1.45324	down
Q15651	HMGN3_HUMAN High mobility group nucleosome-binding domain-containing protein 3	HMGN3	0.669784	0.0355233	-0.578232	1.44949	down
P83916	CBX1_HUMAN Chromobox protein homolog 1	CBX1	0.638936	0.0360456	-0.646258	1.44315	down
O75817	POP7_HUMAN Ribonuclease P protein subunit p20	POP7	0.819053	0.0368434	-0.287972	1.43364	down
O75157	T22D2_HUMAN TSC22 domain family protein 2	TSC22D2	0.785809	0.0379178	-0.34775	1.42116	down
Q9UHA3	RLP24_HUMAN Probable ribosome biogenesis protein RLP24	RSL24D1	0.798297	0.0382386	-0.325002	1.4175	down
O14974	MYPT1_HUMAN Protein phosphatase 1 regulatory subunit 12A	PPP1R12A	0.794333	0.0384282	-0.332185	1.41535	down
Q9HAV4	XPO5_HUMAN Exportin-5	XPO5	0.820932	0.0385016	-0.284665	1.41452	down
Q8TB96	TIP_HUMAN T-cell immunomodulatory protein	ITFG1	0.815381	0.0386848	-0.294453	1.41246	down
Q9NXF1	TEX10_HUMAN Testis-expressed protein 10	TEX10	0.717393	0.0392095	-0.479163	1.40661	down
Q92547	TOPB1_HUMAN DNA topoisomerase 2-binding protein 1	TOPBP1	0.71284	0.0393254	-0.48835	1.40533	down
P35527	K1C9_HUMAN Keratin, type I cytoskeletal 9	KRT9	0.567123	0.0397748	-0.818266	1.40039	down
Q9NQG7	HPS4_HUMAN Hermansky-Pudlak syndrome 4 protein	HPS4	0.249574	0.0414107	-2.00246	1.38289	down
Q8NC51	PAIRB_HUMAN Plasminogen activator inhibitor 1 RNA-binding protein	SERBP1	0.747894	0.0423706	-0.419094	1.37294	down
Q96KM6	Z512B_HUMAN Zinc finger protein 512B	ZNF512B	0.649813	0.0434123	-0.621903	1.36239	down
Q93077	H2A1C_HUMAN Histone H2A type 1-C	H2AC6	0.69881	0.0437294	-0.517027	1.35923	down
Q13330	MTA1_HUMAN Metastasis-associated protein MTA1	MTA1	0.69974	0.0437442	-0.515109	1.35908	down
P35968	VGFR2_HUMAN Vascular endothelial growth factor receptor 2	KDR	0.672846	0.0446959	-0.571651	1.34973	down
P62136	PP1A_HUMAN Serine/threonine-protein phosphatase PP1-alpha catalytic subunit	PPP1CA	0.747377	0.0450463	-0.420092	1.34634	down
O00244	ATOX1_HUMAN Copper transport protein ATOX1	ATOX1	0.772865	0.0497072	-0.371711	1.30358	down

## Sheet: Table S4
Supplementary Table S4: List of primer sequences for qPCR and CHIP experiments
Gene	Forward primer	Reverse primer
MRP1	CTCTATCTCTCCCGACATGACC	AGCAGACGATCCACAGCAAAA
MRP2	CCCTGCTGTTCGATATACCAATC	TCGAGAGAATCCAGAATAGGGAC
MRP3	CACCAACTCAGTCAAACGTGC	GCAAGACCATGAAAGCGACTC
MRP4	CAGCCCATATTTTTGGGAAA	TGGCACATGGCTACTCGTAA
MRP6	AGGAGGCCCGAGCTTAGAC	CCTGCCGTATTGGATGCTGT
MDR1	GGGAGCTTAACACCCGACTTA	GCCAAAATCACAAGGGTTAGCTT
CDS1	GCTTCAGACTTACTCACTTCCAC	GCAAAGGTTGACAGTGCAATG
CDS2	GATACCCCGGAGGTCCTCAAT	ATCTGAACGCACATCACGATT
GPD1	CCAGGGACAACTCCTGAAAGA	TTGGCGAAGGCTATCATCTCC
GPD2	TGGTGGCAGTTACCTTACTACT	CAAGGGCTCTTGATTTGCTGA
ACACA	CATGCGGTCTATCCGTAGGTG	GTGTGACCATGACAACGAATCT
ACACB	AGAAGACAAGAAGCAGGCAAAC	GTAGACTCACGAGATGAGCCA
DGAT1	TATTGCGGCCAATGTCTTTGC	CACTGGAGTGATAGACTCAACCA
DGAT2	GAATGGGAGTGGCAATGCTAT	CCTCGAAGATCACCTGCTTGT
ACLY	ATCGGTTCAAGTATGCTCGGG	GACCAAGTTTTCCACGACGTT
ACSS2	AAAGGAGCAACTACCAACATCTG	GCTGAACTGACACACTTGGAC
FASN	CAAAGAAGCCCATCTCCCG	GCTGCTCCACGAACTCAAACA
ELOVL1	TTATTCTCCGAAAGAAAGACGGG	ATGACATGCACGGAAGAGTTTAT
ELOVL2	GGAAGCTGACATCCGGGTAG	TCCAGTTCAAGACACACCACC
ELOVL3	TGGGGCATTATGGGGACTGT	AGGACCAGAATTTGACTGTGGA
ELOVL4	AAGGACCGAGAACCTTTTCAGA	TCCCGCATTATATGATCCCATGA
ELOVL5	TAACAGGAGTATGGGAAGGCA	ACCAGAGGACACGGATAATCTT
ELOVL6	AGCAGTCAGTTTGTGACCAGG	ATCTCCTAGTTCGGGTGCTTT
ELOVL7	CCAGTTTGTTATTGTCGCCATCC	TGTAACTCATAATGATGCACGCA
GPAT1	TCTTTGGGTTTGCGGAATGTT	ATGCACATCTCGCTCTTGAATAA
GPAT2	TGCACCGTGTGACATAGACC	GCACTGACGATGTATTCCTGC
GPAT3	ACTTTAGAGTGGGCCACAATACG	TGGGTGACTCATCTCTTTGGAT
GPAT4	GGTATCCGCAAACTCTACATGAA	CCACTTCGACGAATCTCTTTGA
AGPAT1	AGGACGCAACGTCGAGAAC	GCAGTACCTCCATCATCCCAAG
AGPAT2	GCCGAGTTCTACGCCAAGG	CGAACCAGCCGATGATGCT
AGPAT3	GCTCCAAGGTCCTCGCTAAG	ACTTCCGCTTGCAGAACACAA
AGPAT4	CTCAGGGCTAATCATCAACACC	GCTTGAGATGCAATAGGACAGT
AGPAT5	TGTGCGCTACGTGCTGAAA	GCGCTTTACATAGATTCCTCCAT
LPIN1	GAAGTTATCCCTATGCACCTGGC	GCTGGGAGCGATCACTTGG
LPIN2	GCAGTGCAGTGGATCTTCACA	GTGAGGTGGCAAGGTAAGCA
LPIN3	GGAGGAAACCCAAGCAGAAAG	AGGGATAGCTCACTCTCAGCG
GPAT3-P1	TTCTCAAAATCCCTTCTGAG	CTTATCAGAGCAACGAAG
GPAT3-P2	CTGGCCCTCTCAGTTTTTTTC	GAAGGGATTTTGAGAAGG
GPAT3-P3	GACATCTACATTCTTTACAG	CTGAATTGAAACAGCGCTG

## Sheet: Table S5
Supplementary Table S5: Detail list of the parameters and lipids used by UHPLC-MS/MS
Name	Precursor (Q1) Mass (Da)	Fragment (Q3) Mass (Da)	DP（volts）	EP（volts）	CXP（volts）	CE（volts）
TAG40:0-FA14:0	712.645	467.409	80	10	10	38
TAG40:0-FA16:0	712.645	439.378	80	10	10	38
TAG42:0-FA14:0	740.676	495.441	80	10	10	38
TAG42:0-FA16:0	740.676	467.409	80	10	10	38
TAG42:1-FA14:0	738.661	493.425	80	10	10	38
TAG42:1-FA16:0	738.661	465.394	80	10	10	38
TAG42:1-FA16:1	738.661	467.409	80	10	10	38
TAG42:1-FA18:1	738.661	439.378	80	10	10	38
TAG42:2-FA18:2	736.645	439.378	80	10	10	38
TAG44:0-FA14:0	768.708	523.472	80	10	10	38
TAG44:0-FA16:0	768.708	495.441	80	10	10	38
TAG44:0-FA18:0	768.708	467.409	80	10	10	38
TAG44:1-FA14:0	766.692	521.456	80	10	10	38
TAG44:1-FA16:0	766.692	493.425	80	10	10	38
TAG44:1-FA16:1	766.692	495.441	80	10	10	38
TAG44:1-FA18:1	766.692	467.409	80	10	10	38
TAG44:2-FA14:0	764.676	519.441	80	10	10	38
TAG44:2-FA16:0	764.676	491.409	80	10	10	38
TAG44:2-FA16:1	764.676	493.425	80	10	10	38
TAG44:2-FA18:1	764.676	465.394	80	10	10	38
TAG44:2-FA18:2	764.676	467.409	80	10	10	38
TAG44:3-FA18:2	762.661	465.394	80	10	10	38
TAG45:0-FA14:0	782.723	537.488	80	10	10	38
TAG45:0-FA16:0	782.723	509.456	80	10	10	38
TAG45:1-FA16:0	780.708	507.4	80	10	10	38
TAG45:1-FA18:1	780.708	481.4	80	10	10	38
TAG46:0-FA14:0	796.7	551.503	80	10	10	38
TAG46:0-FA16:0	796.7	523.472	80	10	10	38
TAG46:0-FA18:0	796.7	495.441	80	10	10	38
TAG46:1-FA14:0	794.7	549.5	80	10	10	38
TAG46:1-FA16:0	794.7	521.4	80	10	10	38
TAG46:1-FA16:1	794.7	523.472	80	10	10	38
TAG46:1-FA18:0	794.7	493.425	80	10	10	38
TAG46:1-FA18:1	794.7	495.441	80	10	10	38
TAG46:2-FA14:0	792.7	547.5	80	10	10	38
TAG46:2-FA16:0	792.7	519.441	80	10	10	38
TAG46:2-FA16:1	792.7	521.4	80	10	10	38
TAG46:2-FA18:1	792.7	493.425	80	10	10	38
TAG46:2-FA18:2	792.7	495.441	80	10	10	38
TAG46:3-FA14:0	790.7	545.5	80	10	10	38
TAG46:3-FA16:0	790.7	517.4	80	10	10	38
TAG46:3-FA16:1	790.7	519.441	80	10	10	38
TAG46:3-FA18:1	790.7	491.409	80	10	10	38
TAG46:3-FA18:2	790.7	493.425	80	10	10	38
TAG46:3-FA18:3	790.7	495.441	80	10	10	38
TAG46:4-FA18:2	788.7	491.409	80	10	10	38
TAG47:0-FA14:0	810.7	565.5	80	10	10	38
TAG47:0-FA16:0	810.7	537.4	80	10	10	38
TAG47:0-FA17:0	810.7	523.472	80	10	10	38
TAG47:1-FA14:0	808.7	563.5	80	10	10	38
TAG47:1-FA16:0	808.7	535.4	80	10	10	38
TAG47:1-FA16:1	808.7	537.4	80	10	10	38
TAG47:1-FA17:0	808.7	521.4	80	10	10	38
TAG47:1-FA18:1	808.7	509.4	80	10	10	38
TAG47:2-FA14:0	806.7	561.5	80	10	10	38
TAG47:2-FA16:1	806.7	535.4	80	10	10	38
TAG47:2-FA18:1	806.7	507.4	80	10	10	38
TAG47:2-FA18:2	806.7	509.4	80	10	10	38
TAG48:0-FA14:0	824.7	579.5	80	10	10	38
TAG48:0-FA16:0	824.7	551.4	80	10	10	38
TAG48:0-FA18:0	824.7	523.472	80	10	10	38
TAG48:1-FA14:0	822.7	577.5	80	10	10	38
TAG48:1-FA16:0	822.7	549.4	80	10	10	38
TAG48:1-FA16:1	822.7	551.4	80	10	10	38
TAG48:1-FA18:0	822.7	521.4	80	10	10	38
TAG48:1-FA18:1	822.7	523.472	80	10	10	38
TAG48:2-FA14:0	820.7	575.5	80	10	10	38
TAG48:2-FA16:0	820.7	547.4	80	10	10	38
TAG48:2-FA16:1	820.7	549.4	80	10	10	38
TAG48:2-FA18:0	820.7	519.441	80	10	10	38
TAG48:2-FA18:1	820.7	521.4	80	10	10	38
TAG48:2-FA18:2	820.7	523.472	80	10	10	38
TAG48:3-FA14:0	818.7	573.5	80	10	10	38
TAG48:3-FA16:0	818.7	545.4	80	10	10	38
TAG48:3-FA16:1	818.7	547.4	80	10	10	38
TAG48:3-FA18:1	818.7	519.441	80	10	10	38
TAG48:3-FA18:2	818.7	521.4	80	10	10	38
TAG48:3-FA18:3	818.7	523.472	80	10	10	38
TAG48:4-FA14:0	816.7	571.5	80	10	10	38
TAG48:4-FA16:0	816.7	543.4	80	10	10	38
TAG48:4-FA16:1	816.7	545.4	80	10	10	38
TAG48:4-FA18:1	816.7	517.4	80	10	10	38
TAG48:4-FA18:2	816.7	519.441	80	10	10	38
TAG48:4-FA18:3	816.7	521.4	80	10	10	38
TAG48:4-FA20:4	816.7	495.441	80	10	10	38
TAG48:5-FA18:2	814.7	517.4	80	10	10	38
TAG48:5-FA18:3	814.7	519.441	80	10	10	38
TAG49:0-FA16:0	838.8	565.5	80	10	10	38
TAG49:0-FA17:0	838.8	551.503	80	10	10	38
TAG49:0-FA18:0	838.8	537.5	80	10	10	38
TAG49:1-FA14:0	836.8	591.6	80	10	10	38
TAG49:1-FA16:0	836.8	563.5	80	10	10	38
TAG49:1-FA16:1	836.8	565.5	80	10	10	38
TAG49:1-FA17:0	836.8	549.5	80	10	10	38
TAG49:1-FA18:1	836.8	537.5	80	10	10	38
TAG49:2-FA14:0	834.8	589.6	80	10	10	38
TAG49:2-FA16:0	834.8	561.5	80	10	10	38
TAG49:2-FA16:1	834.8	563.5	80	10	10	38
TAG49:2-FA17:0	834.8	547.5	80	10	10	38
TAG49:2-FA18:1	834.8	535.5	80	10	10	38
TAG49:2-FA18:2	834.8	537.5	80	10	10	38
TAG49:3-FA16:0	832.8	559.5	80	10	10	38
TAG49:3-FA16:1	832.8	561.5	80	10	10	38
TAG49:3-FA18:2	832.8	535.5	80	10	10	38
TAG49:3-FA18:3	832.8	537.5	80	10	10	38
TAG50:0-FA14:0	852.8	607.6	80	10	10	38
TAG50:0-FA16:0	852.8	579.5	80	10	10	38
TAG50:0-FA18:0	852.8	551.503	80	10	10	38
TAG50:1-FA14:0	850.8	605.6	80	10	10	38
TAG50:1-FA16:0	850.8	577.5	80	10	10	38
TAG50:1-FA16:1	850.8	579.5	80	10	10	38
TAG50:1-FA18:0	850.8	549.5	80	10	10	38
TAG50:1-FA18:1	850.8	551.503	80	10	10	38
TAG50:1-FA20:1	850.8	523.472	80	10	10	38
TAG50:2-FA14:0	848.8	603.6	80	10	10	38
TAG50:2-FA16:0	848.8	575.5	80	10	10	38
TAG50:2-FA16:1	848.8	577.5	80	10	10	38
TAG50:2-FA18:0	848.8	547.5	80	10	10	38
TAG50:2-FA18:1	848.8	549.5	80	10	10	38
TAG50:2-FA18:2	848.8	551.503	80	10	10	38
TAG50:2-FA20:2	848.8	523.472	80	10	10	38
TAG50:3-FA14:0	846.8	601.6	80	10	10	38
TAG50:3-FA16:0	846.8	573.5	80	10	10	38
TAG50:3-FA16:1	846.8	575.5	80	10	10	38
TAG50:3-FA18:0	846.8	545.5	80	10	10	38
TAG50:3-FA18:1	846.8	547.5	80	10	10	38
TAG50:3-FA18:2	846.8	549.5	80	10	10	38
TAG50:3-FA18:3	846.8	551.503	80	10	10	38
TAG50:3-FA20:3	846.8	523.472	80	10	10	38
TAG50:4-FA14:0	844.6	599.4	80	10	10	38
TAG50:4-FA16:0	844.6	571.3	80	10	10	38
TAG50:4-FA16:1	844.6	573.3	80	10	10	38
TAG50:4-FA18:1	844.6	545.3	80	10	10	38
TAG50:4-FA18:2	844.6	547.3	80	10	10	38
TAG50:4-FA18:3	844.6	549.3	80	10	10	38
TAG50:4-FA20:3	844.6	521.3	80	10	10	38
TAG50:4-FA20:4	844.6	523.3	80	10	10	38
TAG50:5-FA14:0	842.6	597.4	80	10	10	38
TAG50:5-FA16:0	842.6	569.3	80	10	10	38
TAG50:5-FA16:1	842.6	571.3	80	10	10	38
TAG50:5-FA18:1	842.6	543.3	80	10	10	38
TAG50:5-FA18:2	842.6	545.3	80	10	10	38
TAG50:5-FA18:3	842.6	547.3	80	10	10	38
TAG50:5-FA20:4	842.6	521.3	80	10	10	38
TAG50:5-FA20:5	842.6	523.3	80	10	10	38
TAG50:6-FA20:4	840.7	519.441	80	10	10	38
TAG51:0-FA16:0	866.8	593.5	80	10	10	38
TAG51:0-FA17:0	866.8	579.5	80	10	10	38
TAG51:0-FA18:0	866.8	565.5	80	10	10	38
TAG51:1-FA16:0	864.8	591.5	80	10	10	38
TAG51:1-FA17:0	864.8	577.5	80	10	10	38
TAG51:1-FA18:0	864.8	563.5	80	10	10	38
TAG51:1-FA18:1	864.8	565.5	80	10	10	38
TAG51:2-FA16:0	862.8	589.5	80	10	10	38
TAG51:2-FA16:1	862.8	591.5	80	10	10	38
TAG51:2-FA17:0	862.8	575.5	80	10	10	38
TAG51:2-FA18:1	862.8	563.5	80	10	10	38
TAG51:2-FA18:2	862.8	565.5	80	10	10	38
TAG51:3-FA16:1	860.8	589.5	80	10	10	38
TAG51:3-FA17:0	860.8	573.5	80	10	10	38
TAG51:3-FA18:2	860.8	563.5	80	10	10	38
TAG51:3-FA18:3	860.8	565.5	80	10	10	38
TAG51:4-FA16:1	858.8	587.5	80	10	10	38
TAG51:4-FA18:2	858.8	561.5	80	10	10	38
TAG51:4-FA18:3	858.8	563.5	80	10	10	38
TAG51:4-FA20:4	858.8	537.5	80	10	10	38
TAG51:5-FA18:2	856.8	559.5	80	10	10	38
TAG51:5-FA18:3	856.8	561.5	80	10	10	38
TAG52:0-FA16:0	880.8	607.5	80	10	10	38
TAG52:0-FA18:0	880.8	579.5	80	10	10	38
TAG52:0-FA20:0	880.8	551.503	80	10	10	38
TAG52:1-FA16:0	878.8	605.5	80	10	10	38
TAG52:1-FA16:1	878.8	607.5	80	10	10	38
TAG52:1-FA18:0	878.8	577.5	80	10	10	38
TAG52:1-FA18:1	878.8	579.5	80	10	10	38
TAG52:1-FA20:0	878.8	549.5	80	10	10	38
TAG52:1-FA20:1	878.8	551.503	80	10	10	38
TAG52:2-FA14:0	876.8	631.6	80	10	10	38
TAG52:2-FA16:0	876.8	603.5	80	10	10	38
TAG52:2-FA16:1	876.8	605.5	80	10	10	38
TAG52:2-FA18:0	876.8	575.5	80	10	10	38
TAG52:2-FA18:1	876.8	577.5	80	10	10	38
TAG52:2-FA18:2	876.8	579.5	80	10	10	38
TAG52:2-FA20:0	876.8	547.5	80	10	10	38
TAG52:2-FA20:1	876.8	549.5	80	10	10	38
TAG52:2-FA20:2	876.8	551.503	80	10	10	38
TAG52:3-FA14:0	874.8	629.6	80	10	10	38
TAG52:3-FA16:0	874.8	601.5	80	10	10	38
TAG52:3-FA16:1	874.8	603.5	80	10	10	38
TAG52:3-FA18:0	874.8	573.5	80	10	10	38
TAG52:3-FA18:1	874.8	575.5	80	10	10	38
TAG52:3-FA18:2	874.8	577.5	80	10	10	38
TAG52:3-FA18:3	874.8	579.5	80	10	10	38
TAG52:3-FA20:0	874.8	545.5	80	10	10	38
TAG52:3-FA20:1	874.8	547.5	80	10	10	38
TAG52:3-FA20:2	874.8	549.5	80	10	10	38
TAG52:3-FA20:3	874.8	551.503	80	10	10	38
TAG52:4-FA14:0	872.8	627.6	80	10	10	38
TAG52:4-FA16:0	872.8	599.5	80	10	10	38
TAG52:4-FA16:1	872.8	601.5	80	10	10	38
TAG52:4-FA18:0	872.8	571.5	80	10	10	38
TAG52:4-FA18:1	872.8	573.5	80	10	10	38
TAG52:4-FA18:2	872.8	575.5	80	10	10	38
TAG52:4-FA18:3	872.8	577.5	80	10	10	38
TAG52:4-FA20:0	872.8	543.5	80	10	10	38
TAG52:4-FA20:2	872.8	547.5	80	10	10	38
TAG52:4-FA20:3	872.8	549.5	80	10	10	38
TAG52:4-FA20:4	872.8	551.503	80	10	10	38
TAG52:4-FA22:4	872.8	523.472	80	10	10	38
TAG52:5-FA14:0	870.8	625.6	80	10	10	38
TAG52:5-FA16:0	870.8	597.5	80	10	10	38
TAG52:5-FA16:1	870.8	599.5	80	10	10	38
TAG52:5-FA18:1	870.8	571.5	80	10	10	38
TAG52:5-FA18:2	870.8	573.5	80	10	10	38
TAG52:5-FA18:3	870.8	575.5	80	10	10	38
TAG52:5-FA20:3	870.8	547.5	80	10	10	38
TAG52:5-FA20:4	870.8	549.5	80	10	10	38
TAG52:5-FA20:5	870.8	551.503	80	10	10	38
TAG52:5-FA22:5	870.8	523.472	80	10	10	38
TAG52:6-FA14:0	868.8	623.6	80	10	10	38
TAG52:6-FA16:0	868.8	595.5	80	10	10	38
TAG52:6-FA16:1	868.8	597.5	80	10	10	38
TAG52:6-FA18:1	868.8	569.5	80	10	10	38
TAG52:6-FA18:2	868.8	571.5	80	10	10	38
TAG52:6-FA18:3	868.8	573.5	80	10	10	38
TAG52:6-FA20:4	868.8	547.5	80	10	10	38
TAG52:6-FA20:5	868.8	549.5	80	10	10	38
TAG52:6-FA22:6	868.8	523.472	80	10	10	38
TAG52:7-FA16:0	866.7	593.4	80	10	10	38
TAG52:7-FA18:1	866.7	567.4	80	10	10	38
TAG52:7-FA20:5	866.7	547.4	80	10	10	38
TAG52:7-FA22:6	866.7	521.4	80	10	10	38
TAG52:8-FA16:1	864.8	593.5	80	10	10	38
TAG52:8-FA18:2	864.8	567.5	80	10	10	38
TAG53:0-FA16:0	894.8	621.5	80	10	10	38
TAG53:1-FA16:0	892.8	619.5	80	10	10	38
TAG53:1-FA17:0	892.8	605.5	80	10	10	38
TAG53:1-FA18:0	892.8	591.5	80	10	10	38
TAG53:1-FA18:1	892.8	593.5	80	10	10	38
TAG53:2-FA16:0	890.8	617.5	80	10	10	38
TAG53:2-FA17:0	890.8	603.5	80	10	10	38
TAG53:2-FA18:1	890.8	591.5	80	10	10	38
TAG53:2-FA18:2	890.8	593.5	80	10	10	38
TAG53:3-FA16:0	888.8	615.5	80	10	10	38
TAG53:3-FA17:0	888.8	601.5	80	10	10	38
TAG53:3-FA18:2	888.8	591.5	80	10	10	38
TAG53:4-FA16:0	886.8	613.5	80	10	10	38
TAG53:4-FA17:0	886.8	599.5	80	10	10	38
TAG53:4-FA18:2	886.8	589.5	80	10	10	38
TAG53:4-FA18:3	886.8	591.5	80	10	10	38
TAG53:4-FA20:4	886.8	565.5	80	10	10	38
TAG53:5-FA20:4	884.8	563.5	80	10	10	38
TAG53:6-FA20:4	882.8	561.5	80	10	10	38
TAG54:0-FA16:0	908.8	635.5	80	10	10	38
TAG54:0-FA18:0	908.8	607.5	80	10	10	38
TAG54:1-FA16:0	906.8	633.5	80	10	10	38
TAG54:1-FA18:0	906.8	605.5	80	10	10	38
TAG54:1-FA18:1	906.8	607.5	80	10	10	38
TAG54:1-FA20:0	906.8	577.5	80	10	10	38
TAG54:1-FA20:1	906.8	579.5	80	10	10	38
TAG54:2-FA16:0	904.8	631.5	80	10	10	38
TAG54:2-FA18:0	904.8	603.5	80	10	10	38
TAG54:2-FA18:1	904.8	605.5	80	10	10	38
TAG54:2-FA18:2	904.8	607.5	80	10	10	38
TAG54:2-FA20:0	904.8	575.5	80	10	10	38
TAG54:2-FA20:1	904.8	577.5	80	10	10	38
TAG54:2-FA20:2	904.8	579.5	80	10	10	38
TAG54:3-FA16:0	902.8	629.5	80	10	10	38
TAG54:3-FA16:1	902.8	631.5	80	10	10	38
TAG54:3-FA18:0	902.8	601.5	80	10	10	38
TAG54:3-FA18:1	902.8	603.5	80	10	10	38
TAG54:3-FA18:2	902.8	605.5	80	10	10	38
TAG54:3-FA18:3	902.8	607.5	80	10	10	38
TAG54:3-FA20:1	902.8	575.5	80	10	10	38
TAG54:3-FA20:2	902.8	577.5	80	10	10	38
TAG54:3-FA20:3	902.8	579.5	80	10	10	38
TAG54:4-FA16:0	900.8	627.5	80	10	10	38
TAG54:4-FA16:1	900.8	629.5	80	10	10	38
TAG54:4-FA18:0	900.8	599.5	80	10	10	38
TAG54:4-FA18:1	900.8	601.5	80	10	10	38
TAG54:4-FA18:2	900.8	603.5	80	10	10	38
TAG54:4-FA18:3	900.8	605.5	80	10	10	38
TAG54:4-FA20:1	900.8	573.5	80	10	10	38
TAG54:4-FA20:2	900.8	575.5	80	10	10	38
TAG54:4-FA20:3	900.8	577.5	80	10	10	38
TAG54:4-FA20:4	900.8	579.5	80	10	10	38
TAG54:4-FA22:4	900.8	551.503	80	10	10	38
TAG54:5-FA16:0	898.8	625.5	80	10	10	38
TAG54:5-FA16:1	898.8	627.5	80	10	10	38
TAG54:5-FA18:0	898.8	597.5	80	10	10	38
TAG54:5-FA18:1	898.8	599.5	80	10	10	38
TAG54:5-FA18:2	898.8	601.5	80	10	10	38
TAG54:5-FA18:3	898.8	603.5	80	10	10	38
TAG54:5-FA20:2	898.8	573.5	80	10	10	38
TAG54:5-FA20:3	898.8	575.5	80	10	10	38
TAG54:5-FA20:4	898.8	577.5	80	10	10	38
TAG54:5-FA20:5	898.8	579.5	80	10	10	38
TAG54:5-FA22:4	898.8	549.5	80	10	10	38
TAG54:5-FA22:5	898.8	551.503	80	10	10	38
TAG54:6-FA16:0	896.8	623.5	80	10	10	38
TAG54:6-FA16:1	896.8	625.5	80	10	10	38
TAG54:6-FA18:1	896.8	597.5	80	10	10	38
TAG54:6-FA18:2	896.8	599.5	80	10	10	38
TAG54:6-FA18:3	896.8	601.5	80	10	10	38
TAG54:6-FA20:3	896.8	573.5	80	10	10	38
TAG54:6-FA20:4	896.8	575.5	80	10	10	38
TAG54:6-FA20:5	896.8	577.5	80	10	10	38
TAG54:6-FA22:5	896.8	549.5	80	10	10	38
TAG54:6-FA22:6	896.8	551.503	80	10	10	38
TAG54:7-FA16:1	894.8	623.5	80	10	10	38
TAG54:7-FA18:1	894.8	595.5	80	10	10	38
TAG54:7-FA18:2	894.8	597.5	80	10	10	38
TAG54:7-FA18:3	894.8	599.5	80	10	10	38
TAG54:7-FA20:4	894.8	573.5	80	10	10	38
TAG54:7-FA20:5	894.8	575.5	80	10	10	38
TAG54:7-FA22:5	894.8	547.5	80	10	10	38
TAG54:7-FA22:6	894.8	549.5	80	10	10	38
TAG54:8-FA18:2	892.8	595.5	80	10	10	38
TAG54:8-FA18:3	892.8	597.5	80	10	10	38
TAG54:8-FA20:4	892.8	571.5	80	10	10	38
TAG54:8-FA20:5	892.8	573.5	80	10	10	38
TAG54:8-FA22:6	892.8	547.5	80	10	10	38
TAG55:1-FA16:0	920.9	647.6	80	10	10	38
TAG55:1-FA18:1	920.9	621.6	80	10	10	38
TAG55:2-FA18:1	918.8	619.5	80	10	10	38
TAG55:2-FA18:2	918.8	621.5	80	10	10	38
TAG55:3-FA18:1	916.8	617.5	80	10	10	38
TAG55:3-FA18:2	916.8	619.5	80	10	10	38
TAG55:4-FA18:1	914.8	615.5	80	10	10	38
TAG55:4-FA18:2	914.8	617.5	80	10	10	38
TAG55:5-FA18:1	912.8	613.5	80	10	10	38
TAG55:5-FA18:2	912.8	615.5	80	10	10	38
TAG55:5-FA20:4	912.8	591.5	80	10	10	38
TAG55:7-FA22:6	908.8	563.5	80	10	10	38
TAG56:10-FA18:2	916.7	619.4	80	10	10	38
TAG56:1-FA16:0	934.9	661.6	80	10	10	38
TAG56:1-FA18:1	934.9	635.6	80	10	10	38
TAG56:2-FA16:0	932.9	659.6	80	10	10	38
TAG56:2-FA18:0	932.9	631.6	80	10	10	38
TAG56:2-FA20:0	932.9	603.6	80	10	10	38
TAG56:2-FA20:1	932.9	605.6	80	10	10	38
TAG56:3-FA16:0	930.8	657.5	80	10	10	38
TAG56:3-FA18:0	930.8	629.5	80	10	10	38
TAG56:3-FA18:1	930.8	631.5	80	10	10	38
TAG56:3-FA18:2	930.8	633.5	80	10	10	38
TAG56:3-FA20:0	930.8	601.5	80	10	10	38
TAG56:3-FA20:1	930.8	603.5	80	10	10	38
TAG56:3-FA20:2	930.8	605.5	80	10	10	38
TAG56:4-FA16:0	928.8	655.5	80	10	10	38
TAG56:4-FA18:0	928.8	627.5	80	10	10	38
TAG56:4-FA18:1	928.8	629.5	80	10	10	38
TAG56:4-FA18:2	928.8	631.5	80	10	10	38
TAG56:4-FA20:1	928.8	601.5	80	10	10	38
TAG56:4-FA20:2	928.8	603.5	80	10	10	38
TAG56:4-FA20:3	928.8	605.5	80	10	10	38
TAG56:4-FA20:4	928.8	607.5	80	10	10	38
TAG56:4-FA22:4	928.8	579.5	80	10	10	38
TAG56:5-FA16:0	926.8	653.5	80	10	10	38
TAG56:5-FA18:0	926.8	625.5	80	10	10	38
TAG56:5-FA18:1	926.8	627.5	80	10	10	38
TAG56:5-FA18:2	926.8	629.5	80	10	10	38
TAG56:5-FA20:1	926.8	599.5	80	10	10	38
TAG56:5-FA20:2	926.8	601.5	80	10	10	38
TAG56:5-FA20:3	926.8	603.5	80	10	10	38
TAG56:5-FA20:4	926.8	605.5	80	10	10	38
TAG56:5-FA22:4	926.8	577.5	80	10	10	38
TAG56:5-FA22:5	926.8	579.5	80	10	10	38
TAG56:6-FA16:0	924.8	651.5	80	10	10	38
TAG56:6-FA18:0	924.8	623.5	80	10	10	38
TAG56:6-FA18:1	924.8	625.5	80	10	10	38
TAG56:6-FA18:2	924.8	627.5	80	10	10	38
TAG56:6-FA18:3	924.8	629.5	80	10	10	38
TAG56:6-FA20:2	924.8	599.5	80	10	10	38
TAG56:6-FA20:3	924.8	601.5	80	10	10	38
TAG56:6-FA20:4	924.8	603.5	80	10	10	38
TAG56:6-FA20:5	924.8	605.5	80	10	10	38
TAG56:6-FA22:4	924.8	575.5	80	10	10	38
TAG56:6-FA22:5	924.8	577.5	80	10	10	38
TAG56:6-FA22:6	924.8	579.5	80	10	10	38
TAG56:7-FA16:0	922.8	649.5	80	10	10	38
TAG56:7-FA16:1	922.8	651.5	80	10	10	38
TAG56:7-FA18:0	922.8	621.5	80	10	10	38
TAG56:7-FA18:1	922.8	623.5	80	10	10	38
TAG56:7-FA18:2	922.8	625.5	80	10	10	38
TAG56:7-FA18:3	922.8	627.5	80	10	10	38
TAG56:7-FA20:3	922.8	599.5	80	10	10	38
TAG56:7-FA20:4	922.8	601.5	80	10	10	38
TAG56:7-FA20:5	922.8	603.5	80	10	10	38
TAG56:7-FA22:4	922.8	573.5	80	10	10	38
TAG56:7-FA22:5	922.8	575.5	80	10	10	38
TAG56:7-FA22:6	922.8	577.5	80	10	10	38
TAG56:8-FA16:0	920.8	647.5	80	10	10	38
TAG56:8-FA16:1	920.8	649.5	80	10	10	38
TAG56:8-FA18:1	920.8	621.5	80	10	10	38
TAG56:8-FA18:2	920.8	623.5	80	10	10	38
TAG56:8-FA18:3	920.8	625.5	80	10	10	38
TAG56:8-FA20:4	920.8	599.5	80	10	10	38
TAG56:8-FA20:5	920.8	601.5	80	10	10	38
TAG56:8-FA22:5	920.8	573.5	80	10	10	38
TAG56:8-FA22:6	920.8	575.5	80	10	10	38
TAG56:9-FA18:3	918.8	623.5	80	10	10	38
TAG56:9-FA20:4	918.8	597.5	80	10	10	38
TAG56:9-FA20:5	918.8	599.5	80	10	10	38
TAG56:9-FA22:6	918.8	573.5	80	10	10	38
TAG57:10-FA22:6	928.7	583.4	80	10	10	38
TAG57:2-FA18:1	946.9	647.6	80	10	10	38
TAG57:3-FA18:2	944.9	647.6	80	10	10	38
TAG58:10-FA18:2	944.8	647.5	80	10	10	38
TAG58:10-FA20:4	944.8	623.5	80	10	10	38
TAG58:10-FA20:5	944.8	625.5	80	10	10	38
TAG58:10-FA22:5	944.8	597.5	80	10	10	38
TAG58:10-FA22:6	944.8	599.5	80	10	10	38
TAG58:2-FA18:1	960.9	661.6	80	10	10	38
TAG58:3-FA18:1	958.9	659.6	80	10	10	38
TAG58:5-FA18:1	954.9	655.6	80	10	10	38
TAG58:6-FA16:0	952.8	679.5	80	10	10	38
TAG58:6-FA18:0	952.8	651.5	80	10	10	38
TAG58:6-FA18:1	952.8	653.5	80	10	10	38
TAG58:6-FA20:4	952.8	631.5	80	10	10	38
TAG58:6-FA22:4	952.8	603.5	80	10	10	38
TAG58:6-FA22:5	952.8	605.5	80	10	10	38
TAG58:7-FA16:0	950.8	677.5	80	10	10	38
TAG58:7-FA18:0	950.8	649.5	80	10	10	38
TAG58:7-FA18:1	950.8	651.5	80	10	10	38
TAG58:7-FA18:2	950.8	653.5	80	10	10	38
TAG58:7-FA20:4	950.8	629.5	80	10	10	38
TAG58:7-FA22:4	950.8	601.5	80	10	10	38
TAG58:7-FA22:5	950.8	603.5	80	10	10	38
TAG58:7-FA22:6	950.8	605.5	80	10	10	38
TAG58:8-FA18:1	948.8	649.5	80	10	10	38
TAG58:8-FA18:2	948.8	651.5	80	10	10	38
TAG58:8-FA20:3	948.8	625.5	80	10	10	38
TAG58:8-FA20:4	948.8	627.5	80	10	10	38
TAG58:8-FA22:5	948.8	601.5	80	10	10	38
TAG58:8-FA22:6	948.8	603.5	80	10	10	38
TAG58:9-FA18:1	946.8	647.5	80	10	10	38
TAG58:9-FA18:2	946.8	649.5	80	10	10	38
TAG58:9-FA20:4	946.8	625.5	80	10	10	38
TAG58:9-FA22:5	946.8	599.5	80	10	10	38
TAG58:9-FA22:6	946.8	601.5	80	10	10	38
TAG60:10-FA22:5	972.8	625.5	80	10	10	38
TAG60:10-FA22:6	972.8	627.5	80	10	10	38
TAG60:11-FA22:5	970.8	623.5	80	10	10	38
TAG60:11-FA22:6	970.8	625.5	80	10	10	38
TAG60:12-FA22:6	968.8	623.5	80	10	10	38
24 OH cholesterol	367.3	285.2	80	10	10	38
27 OH cholesterol	385.5	275.1	80	10	10	38
CE(14:0)	614.6	369.4	80	10	10	38
CE(16:0)	642.6	369.4	80	10	10	38
CE(16:1)	640.6	369.4	80	10	10	38
CE(18:0)	670.6	369.4	80	10	10	38
CE(18:1)	668.6	369.4	80	10	10	38
CE(18:2)	666.6	369.4	80	10	10	38
CE(18:3)	664.6	369.4	80	10	10	38
CE(20:0)	698.7	369.4	80	10	10	38
CE(20:1)	696.7	369.4	80	10	10	38
CE(20:2)	694.6	369.4	80	10	10	38
CE(20:3)	692.6	369.4	80	10	10	38
CE(20:4)	690.6	369.4	80	10	10	38
CE(20:5)	688.6	369.4	80	10	10	38
CE(22:0)	726.7	369.4	80	10	10	38
CE(22:1)	724.7	369.4	80	10	10	38
CE(22:2)	722.7	369.4	80	10	10	38
CE(22:4)	718.6	369.4	80	10	10	38
CE(22:5)	716.6	369.4	80	10	10	38
CE(22:6)	714.6	369.4	80	10	10	38
CE(24:0)	754.7	369.4	80	10	10	38
CE(24:1)	752.7	369.4	80	10	10	38
CER(14:0)	510.6	264.4	80	10	10	38
CER(16:0)	538.6	264.4	80	10	10	38
Cholesterol	369.3	369.3	80	10	10	38
DAG(14:0/14:0)	530.4	285.2	80	10	10	38
DAG(14:0/16:1)	556.5	285.2	80	10	10	38
DAG(14:0/18:1)	584.4	285.2	80	10	10	38
DAG(14:0/18:2)	582.4	285.2	80	10	10	38
DAG(14:0/18:3)	580.4	285.2	80	10	10	38
DAG(14:0/20:0)	614.6	285.2	80	10	10	38
DAG(14:0/20:4)	606.4	285.2	80	10	10	38
DAG(14:0/22:6)	630.5	285.3	80	10	10	38
DAG(16:0/16:0)	586.5	313.3	80	10	10	38
DAG(16:0/16:1)	584.4	313.2	80	10	10	38
DAG(16:0/18:0)	614.4	313.2	80	10	10	38
DAG(16:0/18:1)	612.6	313.2	80	10	10	38
DAG(16:0/18:2)	610.4	313.2	80	10	10	38
DAG(16:0/18:3)	608.5	313.2	80	10	10	38
DAG(16:0/20:3)	636.5	313.3	80	10	10	38
DAG(16:0/20:4)	634.5	313.3	80	10	10	38
DAG(16:0/20:5)	632.4	313.3	80	10	10	38
DAG(16:0/22:5)	660.5	313.3	80	10	10	38
DAG(16:0/22:6)	658.5	313.3	80	10	10	38
DAG(16:1/16:1)	582.4	311.2	80	10	10	38
DAG(16:1/18:0)	612.6	311.3	80	10	10	38
DAG(16:1/18:1)	610.4	311.2	80	10	10	38
DAG(16:1/18:2)	608.5	311.2	80	10	10	38
DAG(16:1/18:3)	606.4	311.2	80	10	10	38
DAG(16:1/20:0)	640.6	283.2	80	10	10	38
DAG(16:1/20:2)	636.6	311.3	80	10	10	38
DAG(16:1/20:4)	632.4	311.3	80	10	10	38
DAG(16:1/22:6)	656.5	311.3	80	10	10	38
DAG(18:0/18:1)	640.4	341.3	80	10	10	38
DAG(18:0/18:2)	638.4	341.3	80	10	10	38
DAG(18:0/18:3)	636.5	341.3	80	10	10	38
DAG(18:0/22:6)	686.6	341.3	80	10	10	38
DAG(18:1/18:1)	638.4	339.3	80	10	10	38
DAG(18:1/18:2)	636.5	339.3	80	10	10	38
DAG(18:1/20:1)	666.6	339.3	80	10	10	38
DAG(18:1/20:2)	664.6	339.3	80	10	10	38
DAG(18:1/20:3)	662.6	339.3	80	10	10	38
DAG(18:1/20:4)	660.5	339.3	80	10	10	38
DAG(18:1/20:5)	658.5	339.3	80	10	10	38
DAG(18:1/22:4)	688.6	339.3	80	10	10	38
DAG(18:1/22:5)	686.6	339.3	80	10	10	38
DAG(18:1/22:6)	684.6	339.3	80	10	10	38
DAG(18:2/18:3)	632.4	337.3	80	10	10	38
DAG(18:2/20:3)	660.5	337.3	80	10	10	38
DAG(18:2/20:4)	658.5	337.3	80	10	10	38
DAG(18:2/20:5)	656.5	337.3	80	10	10	38
DAG(18:2/22:4)	686.6	337.3	80	10	10	38
DAG(18:2/22:5)	684.6	337.3	80	10	10	38
DAG(18:2/22:6)	682.5	337.3	80	10	10	38
DAG(20:0/20:0)	698.6	369.3	80	10	10	38
MAG 16:0	313.2	239.2	80	10	10	38
MAG 16:1	311.2	237.2	80	10	10	38
MAG 18:0	341.2	267.2	80	10	10	38
MAG 18:1	339.2	265.2	80	10	10	38
MAG 18:2	337.2	263.2	80	10	10	38
MAG 20:0	369.2	295.2	80	10	10	38
MAG 20:1	367.2	293.2	80	10	10	38
MAG 20:2	365.2	291.2	80	10	10	38
MAG 20:3	363.2	289.2	80	10	10	38
MAG 20:4	361.2	287.2	80	10	10	38
MAG 22:0	397.2	323.2	80	10	10	38
MAG 22:1	395.2	321.2	80	10	10	38
MAG 22:2	393.2	319.2	80	10	10	38
MAG 22:3	391.2	317.2	80	10	10	38
MAG 22:4	389.2	315.2	80	10	10	38
MAG 22:5	387.2	313.2	80	10	10	38
MAG 22:6	385.2	311.2	80	10	10	38
SM(14:0)	675.5	184.1	80	10	10	38
SM(16:0)	703.6	184.1	80	10	10	38
SM(18:0)	731.6	184.1	80	10	10	38
SM(18:1)	729.6	184.1	80	10	10	38
SM(20:0)	759.6	184.1	80	10	10	38
SM(20:1)	757.6	184.1	80	10	10	38
SM(22:0)	787.7	184.1	80	10	10	38
SM(22:1)	785.7	184.1	80	10	10	38
SM(24:0)	815.7	184.1	80	10	10	38
SM(24:1)	813.7	184.1	80	10	10	38
SM(26:0)	843.7	184.1	80	10	10	38
SM(26:1)	841.7	184.1	80	10	10	38
PA(14:0/14:0)	591.403	227.202	80	10	10	38
PA(14:0/18:1)	645.45	281.249	80	10	10	38
PA(14:0/18:2)	643.434	279.233	80	10	10	38
PA(14:0/18:3)	641.419	277.217	80	10	10	38
PA(14:0/20:1)	673.481	309.28	80	10	10	38
PA(14:0/20:2)	671.466	307.264	80	10	10	38
PA(14:0/20:3)	669.45	305.249	80	10	10	38
PA(14:0/20:4)	667.434	303.233	80	10	10	38
PA(14:0/20:5)	665.419	301.217	80	10	10	38
PA(14:0/22:4)	695.466	331.264	80	10	10	38
PA(14:0/22:5)	693.45	329.249	80	10	10	38
PA(14:0/22:6)	691.434	327.233	80	10	10	38
PA(16:0/14:0)	619.434	227.202	80	10	10	38
PA(16:0/16:0)	647.466	255.233	80	10	10	38
PA(16:0/16:1)	645.45	253.217	80	10	10	38
PA(16:0/18:0)	675.497	283.264	80	10	10	38
PA(16:0/18:1)	673.481	281.249	80	10	10	38
PA(16:0/18:2)	671.466	279.233	80	10	10	38
PA(16:0/18:3)	669.45	277.217	80	10	10	38
PA(16:0/20:1)	701.513	309.28	80	10	10	38
PA(16:0/20:2)	699.497	307.264	80	10	10	38
PA(16:0/20:3)	697.481	305.249	80	10	10	38
PA(16:0/20:4)	695.466	303.233	80	10	10	38
PA(16:0/20:5)	693.45	301.217	80	10	10	38
PA(16:0/22:4)	723.497	331.264	80	10	10	38
PA(16:0/22:5)	721.481	329.249	80	10	10	38
PA(16:0/22:6)	719.466	327.233	80	10	10	38
PA(18:0/14:0)	647.466	227.202	80	10	10	38
PA(18:0/16:1)	673.481	253.217	80	10	10	38
PA(18:0/18:0)	703.528	283.264	80	10	10	38
PA(18:0/18:1)	701.513	281.249	80	10	10	38
PA(18:0/18:2)	699.497	279.233	80	10	10	38
PA(18:0/18:3)	697.481	277.217	80	10	10	38
PA(18:0/20:0)	731.56	283.264	80	10	10	38
PA(18:0/20:1)	729.544	309.28	80	10	10	38
PA(18:0/20:2)	727.528	307.264	80	10	10	38
PA(18:0/20:3)	725.513	305.249	80	10	10	38
PA(18:0/20:4)	723.497	303.233	80	10	10	38
PA(18:0/20:5)	721.481	301.217	80	10	10	38
PA(18:0/22:4)	751.528	331.264	80	10	10	38
PA(18:0/22:5)	749.513	329.249	80	10	10	38
PA(18:0/22:6)	747.497	327.233	80	10	10	38
PA(18:1/16:1)	671.466	281.249	80	10	10	38
PA(18:1/18:1)	699.497	281.249	80	10	10	38
PA(18:1/18:2)	697.481	279.233	80	10	10	38
PA(18:1/18:3)	695.466	277.217	80	10	10	38
PA(18:1/20:1)	727.528	309.28	80	10	10	38
PA(18:1/20:2)	725.513	307.264	80	10	10	38
PA(18:1/20:3)	723.497	305.249	80	10	10	38
PA(18:1/20:4)	721.481	303.233	80	10	10	38
PA(18:1/20:5)	719.466	301.217	80	10	10	38
PA(18:1/22:4)	749.513	331.264	80	10	10	38
PA(18:1/22:5)	747.497	329.249	80	10	10	38
PA(18:1/22:6)	745.481	327.233	80	10	10	38
PA(18:2/16:1)	669.45	279.233	80	10	10	38
PA(18:2/18:2)	695.466	279.233	80	10	10	38
PA(18:2/18:3)	693.45	277.217	80	10	10	38
PA(18:2/20:1)	725.513	309.28	80	10	10	38
PA(18:2/20:2)	723.497	307.264	80	10	10	38
PA(18:2/20:3)	721.481	305.249	80	10	10	38
PA(18:2/20:4)	719.466	303.233	80	10	10	38
PA(18:2/20:5)	717.45	301.217	80	10	10	38
PA(18:2/22:4)	747.497	331.264	80	10	10	38
PA(18:2/22:5)	745.481	329.249	80	10	10	38
PA(18:2/22:6)	743.466	327.233	80	10	10	38
PA(20:0/16:1)	701.513	253.217	80	10	10	38
PA(20:0/18:1)	729.544	281.249	80	10	10	38
PA(20:0/18:2)	727.528	279.233	80	10	10	38
PA(20:0/18:3)	725.513	277.217	80	10	10	38
PA(20:0/20:1)	757.575	309.28	80	10	10	38
PA(20:0/20:2)	755.56	307.264	80	10	10	38
PA(20:0/20:3)	753.544	305.249	80	10	10	38
PA(20:0/20:4)	751.528	303.233	80	10	10	38
PA(20:0/20:5)	749.513	301.217	80	10	10	38
PA(20:0/22:4)	779.56	331.264	80	10	10	38
PA(20:0/22:5)	777.544	329.249	80	10	10	38
PA(20:0/22:6)	775.528	327.233	80	10	10	38
PC(14:0/14:0)+AcO	736.513	227.202	80	10	10	38
PC(14:0/18:1)+AcO	790.56	281.249	80	10	10	38
PC(14:0/18:2)+AcO	788.545	279.233	80	10	10	38
PC(14:0/18:3)+AcO	786.529	277.217	80	10	10	38
PC(14:0/20:1)+AcO	818.592	309.28	80	10	10	38
PC(14:0/20:2)+AcO	816.576	307.264	80	10	10	38
PC(14:0/20:3)+AcO	814.56	305.249	80	10	10	38
PC(14:0/20:4)+AcO	812.545	303.233	80	10	10	38
PC(14:0/20:5)+AcO	810.529	301.217	80	10	10	38
PC(14:0/22:4)+AcO	840.576	331.264	80	10	10	38
PC(14:0/22:5)+AcO	838.56	329.249	80	10	10	38
PC(14:0/22:6)+AcO	836.545	327.233	80	10	10	38
PC(16:0/14:0)+AcO	764.545	227.202	80	10	10	38
PC(16:0/16:0)+AcO	792.576	255.233	80	10	10	38
PC(16:0/16:1)+AcO	790.56	253.217	80	10	10	38
PC(16:0/18:0)+AcO	820.607	283.264	80	10	10	38
PC(16:0/18:1)+AcO	818.592	281.249	80	10	10	38
PC(16:0/18:2)+AcO	816.576	279.233	80	10	10	38
PC(16:0/18:3)+AcO	814.56	277.217	80	10	10	38
PC(16:0/20:1)+AcO	846.623	309.28	80	10	10	38
PC(16:0/20:2)+AcO	844.607	307.264	80	10	10	38
PC(16:0/20:3)+AcO	842.592	305.249	80	10	10	38
PC(16:0/20:4)+AcO	840.576	303.233	80	10	10	38
PC(16:0/20:5)+AcO	838.56	301.217	80	10	10	38
PC(16:0/22:4)+AcO	868.607	331.264	80	10	10	38
PC(16:0/22:5)+AcO	866.592	329.249	80	10	10	38
PC(16:0/22:6)+AcO	864.576	327.233	80	10	10	38
PC(16:1/18:1)+AcO	816.576	281.249	80	10	10	38
PC(16:1/18:2)+AcO	814.56	253.217	80	10	10	38
PC(18:0/14:0)+AcO	792.576	227.202	80	10	10	38
PC(18:0/16:1)+AcO	818.592	253.217	80	10	10	38
PC(18:0/18:0)+AcO	848.639	283.264	80	10	10	38
PC(18:0/18:1)+AcO	846.623	281.249	80	10	10	38
PC(18:0/18:2)+AcO	844.607	279.233	80	10	10	38
PC(18:0/18:3)+AcO	842.592	277.217	80	10	10	38
PC(18:0/20:0)+AcO	876.67	283.264	80	10	10	38
PC(18:0/20:1)+AcO	874.654	309.28	80	10	10	38
PC(18:0/20:2)+AcO	872.639	307.264	80	10	10	38
PC(18:0/20:3)+AcO	870.623	305.249	80	10	10	38
PC(18:0/20:4)+AcO	868.607	303.233	80	10	10	38
PC(18:0/20:5)+AcO	866.592	301.217	80	10	10	38
PC(18:0/22:4)+AcO	896.639	331.264	80	10	10	38
PC(18:0/22:5)+AcO	894.623	329.249	80	10	10	38
PC(18:0/22:6)+AcO	892.607	327.233	80	10	10	38
PC(18:1/16:1)+AcO	816.576	253.217	80	10	10	38
PC(18:1/18:1)+AcO	844.607	281.249	80	10	10	38
PC(18:1/18:2)+AcO	842.592	279.233	80	10	10	38
PC(18:1/18:3)+AcO	840.576	277.217	80	10	10	38
PC(18:1/20:1)+AcO	872.639	309.28	80	10	10	38
PC(18:1/20:2)+AcO	870.623	307.264	80	10	10	38
PC(18:1/20:3)+AcO	868.607	305.249	80	10	10	38
PC(18:1/20:4)+AcO	866.592	303.233	80	10	10	38
PC(18:1/20:5)+AcO	864.576	301.217	80	10	10	38
PC(18:1/22:4)+AcO	894.623	331.264	80	10	10	38
PC(18:1/22:5)+AcO	892.607	329.249	80	10	10	38
PC(18:1/22:6)+AcO	890.592	327.233	80	10	10	38
PC(18:2/16:1)+AcO	814.56	279.233	80	10	10	38
PC(18:2/18:2)+AcO	840.576	279.233	80	10	10	38
PC(18:2/18:3)+AcO	838.56	277.217	80	10	10	38
PC(18:2/20:1)+AcO	870.623	309.28	80	10	10	38
PC(18:2/20:2)+AcO	868.607	307.264	80	10	10	38
PC(18:2/20:3)+AcO	866.592	305.249	80	10	10	38
PC(18:2/20:4)+AcO	864.576	303.233	80	10	10	38
PC(18:2/20:5)+AcO	862.56	301.217	80	10	10	38
PC(18:2/22:4)+AcO	892.607	331.264	80	10	10	38
PC(18:2/22:5)+AcO	890.592	329.249	80	10	10	38
PC(18:2/22:6)+AcO	888.576	327.233	80	10	10	38
PC(20:0/16:1)+AcO	846.623	253.217	80	10	10	38
PC(20:0/18:1)+AcO	874.654	281.249	80	10	10	38
PC(20:0/18:3)+AcO	870.623	277.217	80	10	10	38
PC(20:0/20:1)+AcO	902.685	309.28	80	10	10	38
PC(20:0/20:2)+AcO	900.67	307.264	80	10	10	38
PC(20:0/20:3)+AcO	898.654	305.249	80	10	10	38
PC(20:0/20:4)+AcO	896.639	303.233	80	10	10	38
PC(20:0/20:5)+AcO	894.623	301.217	80	10	10	38
PC(20:0/22:4)+AcO	924.67	331.264	80	10	10	38
PC(20:0/22:5)+AcO	922.654	329.249	80	10	10	38
PC(20:0/22:6)+AcO	920.639	327.233	80	10	10	38
PE(14:0/14:0)-H	634.445	227.202	80	10	10	38
PE(14:0/16:1)	660.461	253.217	80	10	10	38
PE(14:0/18:1)	688.492	281.249	80	10	10	38
PE(14:0/18:2)	686.477	279.233	80	10	10	38
PE(14:0/18:3)	684.461	277.217	80	10	10	38
PE(14:0/20:1)	716.524	309.28	80	10	10	38
PE(14:0/20:2)	714.508	307.264	80	10	10	38
PE(14:0/20:3)	712.492	305.249	80	10	10	38
PE(14:0/20:4)	710.477	303.233	80	10	10	38
PE(14:0/20:5)	708.461	301.217	80	10	10	38
PE(14:0/22:4)	738.508	331.264	80	10	10	38
PE(14:0/22:5)	736.492	329.249	80	10	10	38
PE(14:0/22:6)	734.477	327.233	80	10	10	38
PE(16:0/14:0)	662.477	255.233	80	10	10	38
PE(16:0/16:0)	690.508	255.233	80	10	10	38
PE(16:0/16:1)	688.492	253.217	80	10	10	38
PE(16:0/18:1)	716.524	281.249	80	10	10	38
PE(16:0/18:2)	714.508	279.233	80	10	10	38
PE(16:0/18:3)	712.492	277.217	80	10	10	38
PE(16:0/20:1)	744.555	309.28	80	10	10	38
PE(16:0/20:2)	742.539	307.264	80	10	10	38
PE(16:0/20:3)	740.524	305.249	80	10	10	38
PE(16:0/20:4)	738.508	303.233	80	10	10	38
PE(16:0/20:5)	736.492	301.217	80	10	10	38
PE(16:0/22:4)	766.539	331.264	80	10	10	38
PE(16:0/22:5)	764.524	329.249	80	10	10	38
PE(16:0/22:6)	762.508	327.233	80	10	10	38
PE(18:0/14:0)	690.508	283.264	80	10	10	38
PE(18:0/16:0)	718.539	283.264	80	10	10	38
PE(18:0/16:1)	716.524	283.264	80	10	10	38
PE(18:0/18:0)	746.57	283.264	80	10	10	38
PE(18:0/18:1)	744.555	281.249	80	10	10	38
PE(18:0/18:2)	742.539	279.233	80	10	10	38
PE(18:0/18:3)	740.524	277.217	80	10	10	38
PE(18:0/20:1)	772.586	309.28	80	10	10	38
PE(18:0/20:2)	770.57	307.264	80	10	10	38
PE(18:0/20:3)	768.555	305.249	80	10	10	38
PE(18:0/20:4)	766.539	303.233	80	10	10	38
PE(18:0/20:5)	764.524	301.217	80	10	10	38
PE(18:0/22:4)	794.57	331.264	80	10	10	38
PE(18:0/22:5)	792.555	329.249	80	10	10	38
PE(18:0/22:6)	790.539	327.233	80	10	10	38
PE(18:1/16:1)	714.508	281.249	80	10	10	38
PE(18:1/18:1)	742.539	281.249	80	10	10	38
PE(18:1/18:2)	740.524	279.233	80	10	10	38
PE(18:1/18:3)	738.508	277.217	80	10	10	38
PE(18:1/20:1)	770.57	309.28	80	10	10	38
PE(18:1/20:2)	768.555	307.264	80	10	10	38
PE(18:1/20:3)	766.539	305.249	80	10	10	38
PE(18:1/20:4)	764.524	303.233	80	10	10	38
PE(18:1/20:5)	762.508	301.217	80	10	10	38
PE(18:1/22:4)	792.555	331.264	80	10	10	38
PE(18:1/22:5)	790.539	329.249	80	10	10	38
PE(18:1/22:6)	788.524	327.233	80	10	10	38
PE(18:2/16:1)	712.492	279.233	80	10	10	38
PE(18:2/18:2)	738.508	279.233	80	10	10	38
PE(18:2/18:3)	736.492	277.217	80	10	10	38
PE(18:2/20:1)	768.555	309.28	80	10	10	38
PE(18:2/20:2)	766.539	307.264	80	10	10	38
PE(18:2/20:3)	764.524	305.249	80	10	10	38
PE(18:2/20:4)	762.508	303.233	80	10	10	38
PE(18:2/20:5)	760.492	301.217	80	10	10	38
PE(18:2/22:4)	790.539	331.264	80	10	10	38
PE(18:2/22:5)	788.524	329.249	80	10	10	38
PE(18:2/22:6)	786.508	327.233	80	10	10	38
PE(O-16:0/16:0)	676.529	255.233	80	10	10	38
PE(O-16:0/16:1)	674.513	253.217	80	10	10	38
PE(O-16:0/18:0)	704.56	283.264	80	10	10	38
PE(O-16:0/18:1)	702.544	281.249	80	10	10	38
PE(O-16:0/18:2)	700.529	279.233	80	10	10	38
PE(O-16:0/18:3)	698.513	277.217	80	10	10	38
PE(O-16:0/20:1)	730.576	309.28	80	10	10	38
PE(O-16:0/20:2)	728.56	307.264	80	10	10	38
PE(O-16:0/20:3)	726.544	305.249	80	10	10	38
PE(O-16:0/20:4)	724.529	303.233	80	10	10	38
PE(O-16:0/20:5)	722.513	301.217	80	10	10	38
PE(O-16:0/22:4)	752.56	331.264	80	10	10	38
PE(O-16:0/22:5)	750.544	329.249	80	10	10	38
PE(O-16:0/22:6)	748.529	327.233	80	10	10	38
PE(O-18:0/16:0)	704.56	255.233	80	10	10	38
PE(O-18:0/16:1)	702.544	253.217	80	10	10	38
PE(O-18:0/18:0)	732.591	283.264	80	10	10	38
PE(O-18:0/18:1)	730.576	281.249	80	10	10	38
PE(O-18:0/18:2)	728.56	279.233	80	10	10	38
PE(O-18:0/18:3)	726.544	277.217	80	10	10	38
PE(O-18:0/20:1)	758.607	309.28	80	10	10	38
PE(O-18:0/20:2)	756.591	307.264	80	10	10	38
PE(O-18:0/20:3)	754.576	305.249	80	10	10	38
PE(O-18:0/20:4)	752.56	303.233	80	10	10	38
PE(O-18:0/20:5)	750.544	301.217	80	10	10	38
PE(O-18:0/22:4)	780.591	331.264	80	10	10	38
PE(O-18:0/22:5)	778.576	329.249	80	10	10	38
PE(O-18:0/22:6)	776.56	327.233	80	10	10	38
PE(P-14:0/18:0)	674.5	283.264	80	10	10	38
PE(P-14:0/18:1)	672.5	281.249	80	10	10	38
PE(P-16:0/16:0)	674.5	255.233	80	10	10	38
PE(P-16:0/16:1)	672.5	253.217	80	10	10	38
PE(P-16:0/18:0)	702.5	283.264	80	10	10	38
PE(P-16:0/18:1)	700.5	281.249	80	10	10	38
PE(P-16:0/18:2)	698.5	279.233	80	10	10	38
PE(P-16:0/18:3)	696.5	277.217	80	10	10	38
PE(P-16:0/20:1)	728.6	309.28	80	10	10	38
PE(P-16:0/20:2)	726.5	307.264	80	10	10	38
PE(P-16:0/20:3)	724.5	305.249	80	10	10	38
PE(P-16:0/20:4)	722.5	303.233	80	10	10	38
PE(P-16:0/20:5)	720.5	301.217	80	10	10	38
PE(P-16:0/22:4)	750.5	331.264	80	10	10	38
PE(P-16:0/22:5)	748.5	329.249	80	10	10	38
PE(P-16:0/22:6)	746.5	327.233	80	10	10	38
PE(P-16:1/18:1)	698.5	281.249	80	10	10	38
PE(P-18:0/16:0)	702.5	255.233	80	10	10	38
PE(P-18:0/16:1)	700.5	253.217	80	10	10	38
PE(P-18:0/18:0)	730.6	283.264	80	10	10	38
PE(P-18:0/18:1)	728.6	281.249	80	10	10	38
PE(P-18:0/18:2)	726.5	279.233	80	10	10	38
PE(P-18:0/18:3)	724.5	277.217	80	10	10	38
PE(P-18:0/20:1)	756.6	309.28	80	10	10	38
PE(P-18:0/20:2)	754.6	307.264	80	10	10	38
PE(P-18:0/20:3)	752.6	305.249	80	10	10	38
PE(P-18:0/20:4)	750.5	303.233	80	10	10	38
PE(P-18:0/20:5)	748.5	301.217	80	10	10	38
PE(P-18:0/22:4)	778.6	331.264	80	10	10	38
PE(P-18:0/22:5)	776.6	329.249	80	10	10	38
PE(P-18:0/22:6)	774.5	327.233	80	10	10	38
PE(P-18:1/16:0)	700.5	255.233	80	10	10	38
PE(P-18:1/16:1)	698.5	253.217	80	10	10	38
PE(P-18:1/18:0)	728.6	283.2	80	10	10	38
PE(P-18:1/18:1)	726.5	281.249	80	10	10	38
PE(P-18:1/18:2)	724.5	279.233	80	10	10	38
PE(P-18:1/18:3)	722.5	277.217	80	10	10	38
PE(P-18:1/20:1)	754.6	309.28	80	10	10	38
PE(P-18:1/20:2)	752.6	307.264	80	10	10	38
PE(P-18:1/20:3)	750.5	305.249	80	10	10	38
PE(P-18:1/20:4)	748.5	303.233	80	10	10	38
PE(P-18:1/20:5)	746.5	301.217	80	10	10	38
PE(P-18:1/22:4)	776.6	331.264	80	10	10	38
PE(P-18:1/22:5)	774.5	329.249	80	10	10	38
PE(P-18:1/22:6)	772.5	327.233	80	10	10	38
PE(P-18:2/18:2)	722.5	279.233	80	10	10	38
PE(P-18:2/20:4)	746.5	303.233	80	10	10	38
PE(P-18:2/22:6)	770.5	327.233	80	10	10	38
PG(14:0/14:0)	665.44	227.202	80	10	10	38
PG(14:0/18:1)	719.487	281.249	80	10	10	38
PG(14:0/18:2)	717.471	279.233	80	10	10	38
PG(14:0/18:3)	715.456	277.217	80	10	10	38
PG(14:0/20:1)	747.518	309.28	80	10	10	38
PG(14:0/20:2)	745.503	307.264	80	10	10	38
PG(14:0/20:3)	743.487	305.249	80	10	10	38
PG(14:0/20:4)	741.471	303.233	80	10	10	38
PG(14:0/20:5)	739.456	301.217	80	10	10	38
PG(14:0/22:4)	769.503	331.264	80	10	10	38
PG(14:0/22:5)	767.487	329.249	80	10	10	38
PG(14:0/22:6)	765.471	327.233	80	10	10	38
PG(16:0/14:0)	693.471	227.202	80	10	10	38
PG(16:0/16:0)	721.503	255.233	80	10	10	38
PG(16:0/16:1)	719.487	253.217	80	10	10	38
PG(16:0/18:0)	749.534	283.264	80	10	10	38
PG(16:0/18:1)	747.518	281.249	80	10	10	38
PG(16:0/18:2)	745.503	279.233	80	10	10	38
PG(16:0/18:3)	743.487	277.217	80	10	10	38
PG(16:0/20:1)	775.549	309.28	80	10	10	38
PG(16:0/20:2)	773.534	307.264	80	10	10	38
PG(16:0/20:3)	771.518	305.249	80	10	10	38
PG(16:0/20:4)	769.503	303.233	80	10	10	38
PG(16:0/20:5)	767.487	301.217	80	10	10	38
PG(16:0/22:4)	797.534	331.264	80	10	10	38
PG(16:0/22:5)	795.518	329.249	80	10	10	38
PG(16:0/22:6)	793.503	327.233	80	10	10	38
PG(18:0/14:0)	721.503	227.202	80	10	10	38
PG(18:0/16:1)	747.518	253.217	80	10	10	38
PG(18:0/18:0)	777.565	283.264	80	10	10	38
PG(18:0/18:1)	775.549	281.249	80	10	10	38
PG(18:0/18:2)	773.534	279.233	80	10	10	38
PG(18:0/18:3)	771.518	277.217	80	10	10	38
PG(18:0/20:0)	805.596	283.264	80	10	10	38
PG(18:0/20:1)	803.581	309.28	80	10	10	38
PG(18:0/20:2)	801.565	307.264	80	10	10	38
PG(18:0/20:3)	799.549	305.249	80	10	10	38
PG(18:0/20:4)	797.534	303.233	80	10	10	38
PG(18:0/20:5)	795.518	301.217	80	10	10	38
PG(18:0/22:4)	825.565	331.264	80	10	10	38
PG(18:0/22:5)	823.549	329.249	80	10	10	38
PG(18:0/22:6)	821.534	327.233	80	10	10	38
PG(18:1/16:1)	745.503	281.249	80	10	10	38
PG(18:1/18:1)	773.534	281.249	80	10	10	38
PG(18:1/18:2)	771.518	279.233	80	10	10	38
PG(18:1/18:3)	769.503	277.217	80	10	10	38
PG(18:1/20:1)	801.565	309.28	80	10	10	38
PG(18:1/20:2)	799.549	307.264	80	10	10	38
PG(18:1/20:3)	797.534	305.249	80	10	10	38
PG(18:1/20:4)	795.518	303.233	80	10	10	38
PG(18:1/20:5)	793.503	301.217	80	10	10	38
PG(18:1/22:4)	823.549	331.264	80	10	10	38
PG(18:1/22:5)	821.534	329.249	80	10	10	38
PG(18:1/22:6)	819.518	327.233	80	10	10	38
PG(18:2/16:1)	743.487	279.233	80	10	10	38
PG(18:2/18:2)	769.503	279.233	80	10	10	38
PG(18:2/18:3)	767.487	277.217	80	10	10	38
PG(18:2/20:1)	799.549	309.28	80	10	10	38
PG(18:2/20:2)	797.534	307.264	80	10	10	38
PG(18:2/20:3)	795.518	305.249	80	10	10	38
PG(18:2/20:4)	793.503	303.233	80	10	10	38
PG(18:2/20:5)	791.487	301.217	80	10	10	38
PG(18:2/22:4)	821.534	331.264	80	10	10	38
PG(18:2/22:5)	819.518	329.249	80	10	10	38
PG(18:2/22:6)	817.503	327.233	80	10	10	38
PG(20:0/16:1)	775.549	253.217	80	10	10	38
PG(20:0/18:1)	803.581	281.249	80	10	10	38
PG(20:0/18:2)	801.565	279.233	80	10	10	38
PG(20:0/18:3)	799.549	277.217	80	10	10	38
PG(20:0/20:1)	831.612	309.28	80	10	10	38
PG(20:0/20:2)	829.596	307.264	80	10	10	38
PG(20:0/20:3)	827.581	305.249	80	10	10	38
PG(20:0/20:4)	825.565	303.233	80	10	10	38
PG(20:0/20:5)	823.549	301.217	80	10	10	38
PG(20:0/22:4)	853.596	331.264	80	10	10	38
PG(20:0/22:5)	851.581	329.249	80	10	10	38
PG(20:0/22:6)	849.565	327.233	80	10	10	38
PI(14:0/14:0)	753.456	227.202	80	10	10	38
PI(14:0/18:1)	807.503	281.249	80	10	10	38
PI(14:0/18:2)	805.487	279.233	80	10	10	38
PI(14:0/18:3)	803.472	277.217	80	10	10	38
PI(14:0/20:1)	835.534	309.28	80	10	10	38
PI(14:0/20:2)	833.518	307.264	80	10	10	38
PI(14:0/20:3)	831.503	305.249	80	10	10	38
PI(14:0/20:4)	829.487	303.233	80	10	10	38
PI(14:0/20:5)	827.472	301.217	80	10	10	38
PI(14:0/22:4)	857.518	331.264	80	10	10	38
PI(14:0/22:5)	855.503	329.249	80	10	10	38
PI(14:0/22:6)	853.487	327.233	80	10	10	38
PI(16:0/14:0)	781.487	227.202	80	10	10	38
PI(16:0/16:0)	809.518	255.233	80	10	10	38
PI(16:0/16:1)	807.503	253.217	80	10	10	38
PI(16:0/18:0)	837.55	283.264	80	10	10	38
PI(16:0/18:1)	835.534	281.249	80	10	10	38
PI(16:0/18:2)	833.518	279.233	80	10	10	38
PI(16:0/18:3)	814.561	277.218	80	10	10	38
PI(16:0/20:1)	863.565	309.28	80	10	10	38
PI(16:0/20:2)	861.55	307.264	80	10	10	38
PI(16:0/20:3)	859.534	305.249	80	10	10	38
PI(16:0/20:4)	857.518	303.233	80	10	10	38
PI(16:0/20:5)	855.503	301.217	80	10	10	38
PI(16:0/22:4)	885.55	331.264	80	10	10	38
PI(16:0/22:5)	883.534	329.249	80	10	10	38
PI(16:0/22:6)	881.518	327.233	80	10	10	38
PI(18:0/14:0)	809.518	227.202	80	10	10	38
PI(18:0/16:1)	835.534	253.217	80	10	10	38
PI(18:0/18:0)	865.581	283.264	80	10	10	38
PI(18:0/18:1)	863.565	281.249	80	10	10	38
PI(18:0/18:2)	861.55	279.233	80	10	10	38
PI(18:0/18:3)	859.534	277.217	80	10	10	38
PI(18:0/20:0)	893.612	283.264	80	10	10	38
PI(18:0/20:1)	891.597	309.28	80	10	10	38
PI(18:0/20:2)	889.581	307.264	80	10	10	38
PI(18:0/20:3)	887.565	305.249	80	10	10	38
PI(18:0/20:4)	885.55	303.233	80	10	10	38
PI(18:0/20:5)	883.534	301.217	80	10	10	38
PI(18:0/22:4)	913.581	331.264	80	10	10	38
PI(18:0/22:5)	911.565	329.249	80	10	10	38
PI(18:0/22:6)	909.55	327.233	80	10	10	38
PI(18:1/16:1)	833.518	281.249	80	10	10	38
PI(18:1/18:1)	861.55	281.249	80	10	10	38
PI(18:1/18:2)	859.534	279.233	80	10	10	38
PI(18:1/18:3)	857.518	277.217	80	10	10	38
PI(18:1/20:1)	889.581	309.28	80	10	10	38
PI(18:1/20:2)	887.565	307.264	80	10	10	38
PI(18:1/20:3)	885.55	305.249	80	10	10	38
PI(18:1/20:4)	883.534	303.233	80	10	10	38
PI(18:1/20:5)	881.518	301.217	80	10	10	38
PI(18:1/22:4)	911.565	331.264	80	10	10	38
PI(18:1/22:5)	909.55	329.249	80	10	10	38
PI(18:1/22:6)	907.534	327.233	80	10	10	38
PI(18:2/16:1)	831.503	279.233	80	10	10	38
PI(18:2/18:2)	857.518	279.233	80	10	10	38
PI(18:2/18:3)	855.503	277.217	80	10	10	38
PI(18:2/20:1)	887.565	309.28	80	10	10	38
PI(18:2/20:2)	885.55	307.264	80	10	10	38
PI(18:2/20:3)	883.534	305.249	80	10	10	38
PI(18:2/20:4)	881.518	303.233	80	10	10	38
PI(18:2/20:5)	879.503	301.217	80	10	10	38
PI(18:2/22:4)	909.55	331.264	80	10	10	38
PI(18:2/22:5)	907.534	329.249	80	10	10	38
PI(18:2/22:6)	905.518	327.233	80	10	10	38
PI(20:0/16:1)	863.565	253.217	80	10	10	38
PI(20:0/18:1)	891.597	281.249	80	10	10	38
PI(20:0/18:2)	889.581	279.233	80	10	10	38
PI(20:0/18:3)	887.565	277.217	80	10	10	38
PI(20:0/20:1)	919.628	309.28	80	10	10	38
PI(20:0/20:2)	917.612	307.264	80	10	10	38
PI(20:0/20:3)	915.597	305.249	80	10	10	38
PI(20:0/20:4)	913.581	303.233	80	10	10	38
PI(20:0/20:5)	911.565	301.217	80	10	10	38
PI(20:0/22:5)	939.597	329.249	80	10	10	38
PI(20:0/22:6)	937.581	327.233	80	10	10	38
PS(14:0/14:0)	678.435	227.202	80	10	10	38
PS(14:0/18:1)	732.482	281.249	80	10	10	38
PS(14:0/18:2)	730.466	279.233	80	10	10	38
PS(14:0/18:3)	728.451	277.217	80	10	10	38
PS(14:0/20:1)	760.513	309.28	80	10	10	38
PS(14:0/20:2)	758.498	307.264	80	10	10	38
PS(14:0/20:3)	756.482	305.249	80	10	10	38
PS(14:0/20:4)	754.466	303.233	80	10	10	38
PS(14:0/20:5)	752.451	301.217	80	10	10	38
PS(14:0/22:4)	782.498	331.264	80	10	10	38
PS(14:0/22:5)	780.482	329.249	80	10	10	38
PS(14:0/22:6)	778.466	327.233	80	10	10	38
PS(16:0/14:0)	706.466	227.202	80	10	10	38
PS(16:0/16:0)	734.498	255.233	80	10	10	38
PS(16:0/16:1)	732.482	253.217	80	10	10	38
PS(16:0/18:0)	760.513	283.264	80	10	10	38
PS(16:0/18:1)	760.513	281.249	80	10	10	38
PS(16:0/18:2)	758.498	279.233	80	10	10	38
PS(16:0/18:3)	756.482	277.217	80	10	10	38
PS(16:0/20:1)	788.545	309.28	80	10	10	38
PS(16:0/20:2)	786.529	307.264	80	10	10	38
PS(16:0/20:3)	784.513	305.249	80	10	10	38
PS(16:0/20:4)	782.498	303.233	80	10	10	38
PS(16:0/20:5)	780.482	301.217	80	10	10	38
PS(16:0/22:4)	810.529	331.264	80	10	10	38
PS(16:0/22:5)	808.513	329.249	80	10	10	38
PS(16:0/22:6)	806.498	327.233	80	10	10	38
PS(18:0/14:0)	734.498	227.202	80	10	10	38
PS(18:0/16:1)	760.513	253.217	80	10	10	38
PS(18:0/18:0)	790.56	283.264	80	10	10	38
PS(18:0/18:1)	788.545	281.249	80	10	10	38
PS(18:0/18:2)	786.529	279.233	80	10	10	38
PS(18:0/18:3)	784.513	277.217	80	10	10	38
PS(18:0/20:0)	818.592	283.264	80	10	10	38
PS(18:0/20:1)	816.576	309.28	80	10	10	38
PS(18:0/20:2)	814.56	307.264	80	10	10	38
PS(18:0/20:3)	812.545	305.249	80	10	10	38
PS(18:0/20:4)	810.529	303.233	80	10	10	38
PS(18:0/20:5)	808.513	301.217	80	10	10	38
PS(18:0/22:4)	838.56	331.264	80	10	10	38
PS(18:0/22:5)	836.545	329.249	80	10	10	38
PS(18:0/22:6)	834.529	327.233	80	10	10	38
PS(18:1/16:1)	758.498	281.249	80	10	10	38
PS(18:1/18:1)	786.529	281.249	80	10	10	38
PS(18:1/18:2)	784.513	279.233	80	10	10	38
PS(18:1/18:3)	782.498	277.217	80	10	10	38
PS(18:1/20:1)	814.56	309.28	80	10	10	38
PS(18:1/20:2)	812.545	307.264	80	10	10	38
PS(18:1/20:3)	810.529	305.249	80	10	10	38
PS(18:1/20:4)	808.513	303.233	80	10	10	38
PS(18:1/20:5)	806.498	301.217	80	10	10	38
PS(18:1/22:4)	836.545	331.264	80	10	10	38
PS(18:1/22:5)	834.529	329.249	80	10	10	38
PS(18:1/22:6)	832.513	327.233	80	10	10	38
PS(18:2/16:1)	756.482	279.233	80	10	10	38
PS(18:2/18:2)	782.498	279.233	80	10	10	38
PS(18:2/18:3)	780.482	277.217	80	10	10	38
PS(18:2/20:1)	812.545	309.28	80	10	10	38
PS(18:2/20:2)	810.529	307.264	80	10	10	38
PS(18:2/20:3)	808.513	305.249	80	10	10	38
PS(18:2/20:4)	806.498	303.233	80	10	10	38
PS(18:2/20:5)	804.482	301.217	80	10	10	38
PS(18:2/22:4)	834.529	331.264	80	10	10	38
PS(18:2/22:5)	832.513	329.249	80	10	10	38
PS(18:2/22:6)	830.498	327.233	80	10	10	38
PS(20:0/16:1)	788.545	253.217	80	10	10	38
PS(20:0/18:1)	814.56	281.249	80	10	10	38
PS(20:0/18:2)	814.561	279.234	80	10	10	38
PS(20:0/18:3)	812.545	277.217	80	10	10	38
PS(20:0/20:1)	844.607	309.28	80	10	10	38
PS(20:0/20:2)	842.592	307.264	80	10	10	38
PS(20:0/20:3)	840.576	305.249	80	10	10	38
PS(20:0/20:4)	838.56	303.233	80	10	10	38
PS(20:0/20:5)	836.545	301.217	80	10	10	38
PS(20:0/22:4)	866.592	331.264	80	10	10	38
PS(20:0/22:5)	864.576	329.249	80	10	10	38
PS(20:0/22:6)	862.56	327.233	80	10	10	38
FFA(14:0)	227.1	227.1	80	10	10	38
FFA(14:1)	225.1	225.1	80	10	10	38
FFA(16:0)	255.1	255.1	80	10	10	38
FFA(16:1)	253.1	253.1	80	10	10	38
FFA(16:2)	251.1	251.1	80	10	10	38
FFA(18:0)	283.2	283.2	80	10	10	38
FFA(18:1)	281.2	281.2	80	10	10	38
FFA(18:2)	279.2	279.2	80	10	10	38
FFA(18:3)	277.2	277.2	80	10	10	38
FFA(20:0)	311.2	311.2	80	10	10	38
FFA(20:1)	309.2	309.2	80	10	10	38
FFA(20:2)	307.2	307.2	80	10	10	38
FFA(20:3)	305.2	305.2	80	10	10	38
FFA(20:4)	303.2	303.2	80	10	10	38
FFA(20:5)	301.2	301.2	80	10	10	38
FFA(22:4)	331.3	331.3	80	10	10	38
FFA(22:5)	329.2	329.2	80	10	10	38
FFA(22:6)	327.2	327.2	80	10	10	38
FFA(24:0)	367.3	367.3	80	10	10	38
FFA(24:1)	365.3	365.3	80	10	10	38

## Sheet: Table S6
Supplementary Table S6: List of TAG contents in CN- and SR-MHCC97H cells were examined by UHPLC-MS/MS
group	MHCC97H CN n1	MHCC97H CN n2	MHCC97H CN n3	MHCC97H SR n1	MHCC97H SR n2	MHCC97H SR n3
TAG40:0-FA16:0	0.000199757	0.000403061	0.000144338	0.000245421	N/A	0.000145079
TAG42:0-FA14:0	0.000910002	0.000763356	0.000653972	0.000468392	0.000579365	0.000754279
TAG42:0-FA16:0	0.000359944	0.000386651	0.000355167	0.000338519	0.000294663	0.000217693
TAG44:1-FA14:0	0.000862974	0.000995126	0.000596535	0.000920055	0.000542095	0.000896346
TAG44:1-FA16:0	N/A	0.000504434	N/A	0.000691594	0.000634014	0.000369918
TAG44:1-FA16:1	0.000874109	0.000364173	0.000506834	0.00109324	0.000649337	0.000551071
TAG46:0-FA18:0	0.000250109	0.000319694	0.000662636	0.000736376	0.000598311	0.00110847
TAG46:1-FA14:0	0.00440941	0.00445697	0.003666	0.00483937	0.00490424	0.00518111
TAG46:1-FA16:1	0.00453626	0.00386517	0.00330143	0.00250751	0.00372961	0.00380683
TAG46:1-FA18:1	0.00115918	0.00147052	0.00123314	0.0017128	0.0018897	0.00243842
TAG46:2-FA14:0	0.000761378	0.000838233	0.000473025	0.000729358	0.000563861	0.000521296
TAG46:2-FA16:1	0.00109144	0.00167553	0.00124794	0.00179631	0.00105674	0.00124927
TAG47:0-FA16:0	0.00363138	0.00464464	0.0028866	0.00546743	0.00429677	0.00333411
TAG47:0-FA17:0	0.00381606	0.00365271	0.00347111	0.00403764	0.00240488	0.00299951
TAG47:1-FA16:0	0.00148786	0.00143536	0.00176154	0.00110573	0.00218878	0.00193391
TAG47:1-FA16:1	0.00177727	0.000704964	0.00102743	0.00121734	0.000944328	0.00114961
TAG47:1-FA17:0	0.000966045	0.000771754	0.000590797	0.000818365	0.000545456	0.000938917
TAG47:1-FA18:1	0.000439675	0.000150742	0.000479587	0.000767266	N/A	0.000675659
TAG47:2-FA16:1	0.000952281	0.000338204	0.000646872	0.00104422	0.000458612	0.000592503
TAG48:0-FA14:0	0.00329952	0.00300446	0.00307735	0.00496572	0.00474945	0.00527762
TAG48:0-FA16:0	0.0818205	0.0903686	0.0814821	0.0715432	0.0689958	0.0775983
TAG48:0-FA18:0	0.00391064	0.00456639	0.00343504	0.00673046	0.00824571	0.00753459
TAG48:1-FA14:0	0.0103883	0.0108537	0.0110914	0.0150971	0.0169224	0.0175155
TAG48:1-FA16:0	0.0371707	0.0333	0.0362608	0.0352062	0.0407098	0.0419931
TAG48:1-FA16:1	0.0173815	0.0146579	0.0149759	0.0128263	0.0161692	0.016285
TAG48:1-FA18:0	0.00122941	0.0010922	0.000576232	0.00125115	0.00180549	0.00186543
TAG48:1-FA18:1	0.0162769	0.0127673	0.0135059	0.0160519	0.017195	0.0179804
TAG48:2-FA14:0	0.00417398	0.00295633	0.00292004	0.00373081	0.00576788	0.00508868
TAG48:2-FA16:0	0.00546153	0.00603443	0.00579851	0.00589143	0.00755762	0.00578615
TAG48:2-FA16:1	0.0111093	0.011398	0.00939219	0.00924957	0.0126193	0.0114764
TAG48:2-FA18:1	0.0048392	0.00286681	0.00263917	0.00524815	0.00545744	0.00570136
TAG48:2-FA18:2	0.00159955	0.00129665	0.000940269	0.0013337	0.00269947	0.00207531
TAG48:3-FA16:1	0.00142471	0.00177283	0.00109644	0.00141696	0.00169131	0.0012102
TAG49:0-FA16:0	0.00595226	0.00633973	0.00445295	0.00576968	0.00735483	0.00883464
TAG49:0-FA17:0	0.00286333	0.00244173	0.00266472	0.00288086	0.00488706	0.00563812
TAG49:0-FA18:0	0.00170875	0.00111436	0.00103834	0.00206296	0.00241564	0.00189813
TAG49:1-FA14:0	0.000452116	0.000352824	0.000702934	0.000832586	0.00132591	0.00101186
TAG49:1-FA16:0	0.00889631	0.00830733	0.0100317	0.0111119	0.0120312	0.0121906
TAG49:1-FA16:1	0.00201686	0.00105291	0.00125284	0.00186096	0.00125923	0.00238339
TAG49:1-FA17:0	0.00382867	0.00518476	0.00391199	0.00448665	0.00349203	0.00317108
TAG49:1-FA18:1	0.00386253	0.0032644	0.00386794	0.00360694	0.00583458	0.00501011
TAG49:2-FA14:0	0.000475016	0.00057245	0.000584737	0.00107857	0.0010284	0.000731017
TAG49:2-FA16:0	0.00183154	0.00122604	0.0024341	0.0027504	0.0023468	0.00257493
TAG49:2-FA16:1	0.00345192	0.00219455	0.00197269	0.00229543	0.00420549	0.00387759
TAG49:2-FA18:1	0.00186401	0.00183586	0.00162152	0.00185927	0.00285131	0.00254648
TAG49:2-FA18:2	0.00040192	0.000189166	0.000264487	0.000448983	0.000870527	0.000734746
TAG49:3-FA16:1	0.000267067	0.000373681	0.000591413	0.000261033	0.000854663	0.000897331
TAG50:0-FA14:0	0.000561358	0.000624376	0.000708081	0.000640631	0.00102614	0.000625312
TAG50:0-FA16:0	0.0665561	0.0662149	0.0504962	0.0744833	0.0835645	0.0818513
TAG50:0-FA18:0	0.0426299	0.0345551	0.0290284	0.050412	0.0491368	0.0485967
TAG50:1-FA14:0	0.00178038	0.00247431	0.00212491	0.00482827	0.00538037	0.00616585
TAG50:1-FA16:0	0.121812	0.102611	0.123702	0.143577	0.168271	0.176171
TAG50:1-FA16:1	0.0076432	0.0054259	0.00521738	0.0116698	0.0142622	0.0125845
TAG50:1-FA18:0	0.0100452	0.0111297	0.0101949	0.0171134	0.0260079	0.0218586
TAG50:1-FA18:1	0.0686569	0.0614016	0.0696122	0.0783833	0.116923	0.111849
TAG50:1-FA20:1	0.000419809	0.000764633	0.000534303	0.00102852	0.00117836	0.00125683
TAG50:2-FA14:0	0.00629076	0.00489798	0.00576721	0.00920729	0.0105338	0.00949025
TAG50:2-FA16:0	0.0397481	0.0413385	0.0404426	0.0494081	0.0584314	0.0534307
TAG50:2-FA16:1	0.0342757	0.0319443	0.0301261	0.0370198	0.0440458	0.0417827
TAG50:2-FA18:0	0.00149027	0.00141444	0.00120551	0.00223757	0.00296046	0.00283681
TAG50:2-FA18:1	0.0508526	0.0405543	0.0411454	0.0553362	0.0657801	0.0608906
TAG50:2-FA18:2	0.00800021	0.0063903	0.00711515	0.00961704	0.0112394	0.0112475
TAG50:2-FA20:2	0.000260017	0.000329928	0.000377898	0.000550495	0.000202977	0.000438563
TAG50:3-FA14:0	0.00168395	0.000806157	0.000930819	0.000522635	0.00229569	0.00228863
TAG50:3-FA16:0	0.0046965	0.00308519	0.00419663	0.00749124	0.00806078	0.00777006
TAG50:3-FA16:1	0.0082964	0.00850456	0.0087234	0.00987187	0.0128506	0.0100325
TAG50:3-FA18:1	0.00690777	0.0056911	0.00554559	0.00744567	0.00913523	0.00958503
TAG50:3-FA18:2	0.00413418	0.00349657	0.00426278	0.00378624	0.00854403	0.00588527
TAG50:3-FA18:3	0.000799574	0.000730475	0.000738199	0.00209767	0.00130612	0.00192215
TAG50:3-FA20:3	0.000479822	0.000412231	0.000246462	0.00108917	0.000702255	0.000959602
TAG50:4-FA16:1	0.000373019	0.000402205	0.000582958	0.000988202	0.000824981	0.00108825
TAG50:4-FA18:3	0.000332854	0.000577412	0.00033524	0.000906027	0.000532859	0.000476252
TAG50:4-FA20:4	N/A	0.00022235	0.000339735	0.000208766	0.000790833	0.000703185
TAG51:0-FA16:0	0.000796473	0.00151815	0.00064348	0.00181304	0.00179907	0.00186565
TAG51:0-FA17:0	0.000679898	0.000692912	0.000799326	0.00281239	0.00169959	0.00234995
TAG51:0-FA18:0	0.0014805	0.00106071	0.000964494	0.00236225	0.00270323	0.0021762
TAG51:1-FA16:0	0.00542206	0.00631011	0.00617225	0.0113815	0.0139505	0.0140405
TAG51:1-FA17:0	0.00444369	0.0036427	0.00398424	0.00714154	0.00974813	0.00960714
TAG51:1-FA18:0	0.00238193	0.00161564	0.00179559	0.00453292	0.00515101	0.00797588
TAG51:1-FA18:1	0.00482307	0.0052593	0.00383964	0.00930698	0.00875685	0.0121534
TAG51:2-FA16:0	0.00548432	0.00512846	0.00564395	0.00862682	0.0107333	0.0117647
TAG51:2-FA16:1	0.00175773	0.00141302	0.00139041	0.00273633	0.00392395	0.00320118
TAG51:2-FA17:0	0.00154677	0.00115043	0.00140424	0.00207138	0.00353509	0.00276284
TAG51:2-FA18:1	0.00960017	0.00858821	0.00813987	0.0153643	0.0172518	0.0189506
TAG51:2-FA18:2	0.000431375	0.000369487	0.000241773	0.000568315	0.000953941	0.00079717
TAG51:3-FA16:1	0.00156035	0.00119337	0.00147275	0.00203885	0.00295507	0.00278537
TAG51:3-FA18:2	0.000546461	0.000687085	0.000622181	0.00109672	0.00148918	0.00141693
TAG52:0-FA16:0	0.0152764	0.019051	0.0142236	0.0161601	0.0186973	0.0146996
TAG52:0-FA18:0	0.029424	0.0323883	0.0270942	0.0488312	0.0327518	0.0435019
TAG52:0-FA20:0	0.000547018	0.000650781	0.000506962	0.000932505	0.000906004	0.000947804
TAG52:1-FA16:0	0.0197795	0.0245761	0.0248753	0.0567471	0.0655866	0.0600792
TAG52:1-FA16:1	0.000754631	0.000498723	0.000628397	0.001495	0.00174386	0.00169127
TAG52:1-FA18:0	0.0274915	0.0247904	0.024909	0.0646684	0.0761634	0.0707068
TAG52:1-FA18:1	0.0261127	0.0242841	0.0221509	0.0609553	0.0636854	0.0708082
TAG52:1-FA20:0	0.000411455	0.00020344	0.0001678	0.000815395	0.000607784	0.000814689
TAG52:1-FA20:1	0.0028765	0.00341145	0.00283051	0.00473817	0.00543403	0.00486666
TAG52:2-FA14:0	0.000599544	0.000372821	0.000437688	0.00077251	0.000605934	0.000970954
TAG52:2-FA16:0	0.0695286	0.0580515	0.055687	0.0892437	0.113531	0.118202
TAG52:2-FA16:1	0.00668685	0.00476813	0.00646675	0.0137754	0.0157623	0.0162748
TAG52:2-FA18:0	0.00924563	0.00860357	0.00800669	0.0218883	0.0254176	0.0266334
TAG52:2-FA18:1	0.144046	0.11152	0.115124	0.201911	0.211732	0.266748
TAG52:2-FA18:2	0.00219973	0.00372514	0.00170212	0.0075902	0.00832016	0.00901581
TAG52:2-FA20:1	0.00199959	0.00135983	0.00216931	0.00211491	0.00309229	0.00239504
TAG52:2-FA20:2	0.00110045	0.00110685	0.00169934	0.00151995	0.00299393	0.00238698
TAG52:3-FA16:0	0.0123563	0.0137271	0.0121754	0.0229223	0.0271074	0.0277471
TAG52:3-FA16:1	0.0164149	0.012881	0.0142148	0.0219047	0.022857	0.0242976
TAG52:3-FA18:0	0.000688124	0.000988042	0.000792236	0.00235044	0.00450853	0.00299381
TAG52:3-FA18:1	0.0420831	0.0347709	0.0320566	0.0578959	0.0711905	0.0675109
TAG52:3-FA18:2	0.0131452	0.0122741	0.0091607	0.0215504	0.0255309	0.0267152
TAG52:3-FA18:3	0.000271886	0.000466377	N/A	0.000676635	0.000707557	0.00129563
TAG52:3-FA20:2	0.000723123	0.000388953	0.000387269	0.00140586	0.0018631	0.0014337
TAG52:3-FA20:3	0.00148871	0.00172918	0.00110182	0.00454465	0.00573498	0.00577608
TAG52:4-FA14:0	0.000171872	0.000352416	0.000412212	0.00106276	0.000445563	0.000351422
TAG52:4-FA16:0	0.00419062	0.00381615	0.00357281	0.00706194	0.00733977	0.00998025
TAG52:4-FA16:1	0.00302079	0.00327248	0.00193303	0.00571281	0.00619459	0.0056902
TAG52:4-FA18:1	0.00357404	0.00330565	0.00321835	0.00795895	0.00898508	0.00778085
TAG52:4-FA18:2	0.0033043	0.00349941	0.00275787	0.00545592	0.00775753	0.00729504
TAG52:4-FA18:3	0.00165632	0.00155333	0.00143668	0.00263242	0.00346461	0.00387563
TAG52:4-FA20:3	0.00113941	0.000503798	0.000832817	0.00252141	0.0028255	0.00396832
TAG52:4-FA20:4	0.0028481	0.002264	0.00286073	0.00459318	0.00674352	0.00593012
TAG52:5-FA14:0	0.00059283	0.000599394	0.000558298	0.00176899	0.0026001	0.0027026
TAG52:5-FA16:0	0.00124966	0.00150018	0.00121835	0.00284922	0.00445282	0.00404615
TAG52:5-FA16:1	0.000739615	0.000662923	0.000384963	0.00213175	0.00136234	0.00163164
TAG52:5-FA18:1	0.000472625	0.000366726	0.000413609	0.000724937	0.00099086	0.00110718
TAG52:5-FA18:2	0.000586167	0.000529373	0.000241928	0.00074292	0.000849756	0.0011054
TAG52:5-FA18:3	0.000246653	0.000489343	0.000275135	0.00138465	0.00100821	0.000571802
TAG52:5-FA20:4	0.00131052	0.00125649	0.00159438	0.00357545	0.00335441	0.00392808
TAG52:5-FA20:5	0.00148025	0.00130958	0.0012143	0.00296299	0.00417723	0.0037165
TAG52:5-FA22:5	0.00128646	0.000894483	0.000810291	0.00351138	0.00453703	0.00411153
TAG52:6-FA16:0	0.000519311	0.000371138	0.000367451	0.0016569	0.001367	0.00123586
TAG52:6-FA20:5	0.000784125	0.00073494	0.00080075	0.00181299	0.00271266	0.00218474
TAG52:6-FA22:6	0.00151713	0.00133378	0.00162178	0.000140056	0.00499965	0.00479326
TAG52:7-FA18:1	0.000429651	0.000229003	0.000417051	0.000480792	0.00045759	0.00072243
TAG52:7-FA22:6	0.000366964	0.000266061	0.000326417	0.000868887	0.00121216	0.000742616
TAG52:8-FA16:1	N/A	0.000218674	0.00024004	0.000250937	0.00047576	0.00070144
TAG53:0-FA16:0	0.000805109	0.000492453	0.000521137	0.00169971	0.00197233	0.00196903
TAG53:1-FA17:0	0.0005146	0.000673667	0.000490139	0.00216445	0.00156136	0.00228986
TAG53:1-FA18:0	0.00116977	0.0015986	0.0011449	0.00380829	0.00392866	0.0047585
TAG53:1-FA18:1	0.000434538	0.000568671	0.000646334	0.00232238	0.00201772	0.0028058
TAG53:2-FA16:0	0.0021488	0.0028281	0.0024203	0.00321724	0.00521663	0.00449133
TAG53:2-FA17:0	0.00216442	0.00188533	0.00201927	0.00460892	0.00543422	0.00593964
TAG53:2-FA18:1	0.00684923	0.0067263	0.00593638	0.013171	0.0174643	0.0179773
TAG53:3-FA16:0	0.000669691	0.000528369	0.000636244	0.00155031	0.00215603	0.00134465
TAG53:3-FA17:0	0.000385935	0.000333097	0.000575862	0.00122178	0.00159031	0.00150958
TAG53:3-FA18:2	0.000744101	0.000464697	0.000110847	0.00133135	0.00204643	0.00176068
TAG53:4-FA18:2	0.000526398	0.000408427	0.000432266	0.000714676	0.000884396	0.000886499
TAG53:4-FA20:4	0.000233916	7.49756e-05	0.000180837	0.000554383	0.000475885	0.00045967
TAG53:5-FA20:4	0.000419072	0.000137222	0.000484721	0.00093951	0.00095743	0.000687174
TAG54:0-FA16:0	0.000367792	0.000431725	N/A	0.000935361	0.00122345	0.000506011
TAG54:0-FA18:0	0.0124001	0.0132118	0.0106393	0.00965678	0.00966947	0.00756344
TAG54:1-FA16:0	0.00186234	0.00200608	0.00156297	0.00434431	0.00449531	0.00438974
TAG54:1-FA18:0	0.00501539	0.00403034	0.00362935	0.0200255	0.0232722	0.0195421
TAG54:1-FA18:1	0.00254111	0.00206749	0.00184289	0.00649141	0.00775308	0.00687526
TAG54:1-FA20:0	0.00083748	0.000880565	0.00076434	0.00223401	0.00241851	0.0024931
TAG54:1-FA20:1	0.000865391	0.000981344	0.000647979	0.00245228	0.00271218	0.00299549
TAG54:2-FA16:0	0.00512415	0.00434468	0.00401576	0.00624222	0.00887216	0.00925024
TAG54:2-FA18:0	0.0137457	0.00953073	0.0111071	0.0417602	0.0430023	0.0375384
TAG54:2-FA18:1	0.0260595	0.0218514	0.0209127	0.0625319	0.0659544	0.0756614
TAG54:2-FA18:2	0.00033829	0.000272474	8.08288e-05	0.000561175	0.00132179	0.00105458
TAG54:2-FA20:0	0.000372714	0.000177492	0.000200811	0.000361023	0.00059566	0.00091875
TAG54:2-FA20:1	0.00461511	0.00509531	0.00476408	0.00724741	0.0101904	0.00893525
TAG54:2-FA20:2	9.06606e-05	N/A	0.000291701	0.00141158	0.0015338	0.00112096
TAG54:3-FA16:0	0.00404354	0.0024667	0.00256513	0.00811873	0.00860253	0.00755465
TAG54:3-FA16:1	0.000609853	0.000806237	0.000855667	0.00243568	0.00212018	0.00242624
TAG54:3-FA18:0	0.00353006	0.00352968	0.00376331	0.0106366	0.0129697	0.014543
TAG54:3-FA18:1	0.0549198	0.0510214	0.0496047	0.0994052	0.127209	0.140799
TAG54:3-FA18:2	0.00279018	0.0025569	0.00202899	0.00859686	0.0115999	0.0103851
TAG54:3-FA20:1	0.00177759	0.00220394	0.00187483	0.00267198	0.0032457	0.0029831
TAG54:3-FA20:2	0.00214429	0.00184677	0.00165795	0.00446583	0.00543293	0.00562275
TAG54:3-FA20:3	0.00093593	0.00085142	0.000621374	0.00325493	0.00356785	0.00400479
TAG54:4-FA16:0	0.00507187	0.00412453	0.00424023	0.0116161	0.0135537	0.0148343
TAG54:4-FA16:1	0.000397505	0.00025519	0.000491653	0.00125531	0.00171482	0.00244954
TAG54:4-FA18:0	0.00106985	0.00116089	0.000805592	0.00408475	0.0040337	0.00392096
TAG54:4-FA18:1	0.0153168	0.0112592	0.0136797	0.0300175	0.0329571	0.0374746
TAG54:4-FA18:2	0.00655805	0.00467177	0.00537566	0.0132987	0.0131112	0.013536
TAG54:4-FA18:3	0.000170419	0.000362706	0.000279698	0.00116807	0.00148367	0.00138453
TAG54:4-FA20:2	0.000810286	0.000481413	0.000534926	0.000837438	0.00147822	0.00163128
TAG54:4-FA20:3	0.00278638	0.00275863	0.00305987	0.0092892	0.010557	0.0107221
TAG54:4-FA20:4	0.00223333	0.00158562	0.00164327	0.00436953	0.00596624	0.00411087
TAG54:4-FA22:4	0.000757545	0.000819648	0.000361628	0.0016602	0.00233014	0.0033158
TAG54:5-FA16:0	0.00731726	0.00716485	0.00712596	0.0216394	0.0253082	0.000730707
TAG54:5-FA18:1	0.00400061	0.00431436	0.00389319	0.00894969	0.00689398	0.0083543
TAG54:5-FA18:2	0.00326677	0.00233443	0.00268249	0.00543418	0.00489736	0.00452586
TAG54:5-FA18:3	0.000464157	0.000517859	0.000393403	0.00197798	0.00246882	0.00155739
TAG54:5-FA20:3	0.00124263	0.000975505	0.000566299	0.00325766	0.00264088	0.00237771
TAG54:5-FA20:4	0.00563556	0.00402537	0.00434023	0.0107597	0.0160912	0.0113806
TAG54:5-FA20:5	0.000448552	0.000577327	0.000506083	0.00168827	0.00292406	0.0025928
TAG54:5-FA22:4	0.000624421	0.000594289	0.000423421	0.00147491	0.00182056	0.00203948
TAG54:5-FA22:5	0.00507352	0.00467225	0.00613025	0.0180663	0.0234849	0.0233222
TAG54:6-FA16:0	0.00241897	0.00240542	0.00253765	0.0067929	0.00988759	0.00883794
TAG54:6-FA16:1	0.00123137	0.00148262	0.0023088	0.00557477	0.0055091	0.00610738
TAG54:6-FA18:2	0.0032526	0.0022681	0.00271076	0.00132517	0.00238868	0.00313562
TAG54:6-FA20:4	0.00116486	0.00109603	0.00111893	0.00327957	0.00438253	0.00374587
TAG54:6-FA20:5	0.0020049	0.00147679	0.00195194	0.00742136	0.0075107	0.00684039
TAG54:6-FA22:5	0.00329674	0.00294478	0.00313713	0.00977821	0.0124453	0.0119251
TAG54:6-FA22:6	0.00786351	0.0064796	0.00765347	0.0206087	0.0248258	0.0270044
TAG54:7-FA16:1	0.000194993	0.000422819	0.000276495	0.00319238	0.0010658	0.000906121
TAG54:7-FA22:6	0.00496717	0.00400332	0.0040585	0.0135809	0.019716	0.000319072
TAG55:1-FA18:1	0.000417092	0.000474663	0.000573337	0.0015564	0.00203479	0.00169946
TAG55:3-FA18:1	0.00163071	0.0011888	0.00196163	0.00385446	0.00480005	0.00419834
TAG55:5-FA20:4	0.00022218	0.0002119	0.000120658	0.000812558	0.000945911	0.000648143
TAG56:1-FA16:0	0.000700814	0.0005617	0.00033373	0.00184347	0.00150409	0.00205766
TAG56:1-FA18:1	0.000187597	0.000133387	0.000306338	0.00073329	0.000996744	0.00105717
TAG56:2-FA16:0	0.000974958	0.000763767	0.000658083	0.00192718	0.00218229	0.00143779
TAG56:2-FA18:0	0.00064662	0.000533796	0.000678048	0.00264208	0.00342188	0.0029401
TAG56:2-FA20:0	0.000287434	0.000518463	0.000285367	0.00143755	0.00136476	0.00164847
TAG56:2-FA20:1	0.000617954	0.000403698	0.000890621	0.00314085	0.00306458	0.00320391
TAG56:3-FA16:0	0.000573839	0.000651953	0.000718146	0.00187969	0.00133605	0.00229335
TAG56:3-FA18:0	0.001029	0.000194415	0.000968193	0.00201155	0.00242554	0.00236037
TAG56:3-FA18:1	0.00467086	0.00345997	0.00355438	0.00673301	0.00982903	0.0107271
TAG56:3-FA18:2	0.000202107	0.000284496	0.000204377	0.000933639	0.000521272	0.000534867
TAG56:3-FA20:1	0.00211627	0.00163372	0.00179973	0.00409333	0.00533595	0.00609909
TAG56:4-FA16:0	0.00133301	0.00086723	0.000725602	0.0049789	0.00390608	0.00363651
TAG56:4-FA18:0	0.00140593	0.00170186	0.000932445	0.00305949	0.0067282	0.00553545
TAG56:4-FA18:1	0.0023513	0.00207523	0.00260313	0.00784064	0.00850005	0.00867746
TAG56:4-FA18:2	0.000613757	0.000525995	0.000509615	0.000995304	0.00145084	0.00079312
TAG56:4-FA20:1	0.000446982	0.000488386	0.000515615	0.00134165	0.00193588	0.00161704
TAG56:4-FA20:2	0.000841235	0.000793006	0.000805893	0.0017591	0.00287239	0.00242071
TAG56:4-FA20:3	0.000797386	0.000627394	0.000505482	0.00280556	0.00479975	0.00418879
TAG56:4-FA20:4	0.000275942	0.000179587	0.000203972	0.000808669	0.000791107	0.00100591
TAG56:4-FA22:4	0.000337146	0.000500844	0.000731899	0.00135451	0.00142788	0.00180165
TAG56:5-FA16:0	0.00274593	0.00200192	0.00279344	0.0121572	0.0137683	0.0157847
TAG56:5-FA18:0	0.00176702	0.00133005	0.00148526	0.00902176	0.0124373	0.0114799
TAG56:5-FA18:1	0.00211353	0.00133245	0.00379847	0.0136567	0.00538322	0.0124734
TAG56:5-FA20:3	0.00134165	0.000619527	0.00101704	0.0044966	0.000324436	0.000279405
TAG56:5-FA20:4	0.00200051	0.00177261	0.00145055	0.00535489	0.0067735	0.0059663
TAG56:5-FA22:4	0.00112582	0.00154395	0.00113035	0.00459878	0.00666227	0.00597984
TAG56:5-FA22:5	0.000673495	0.000702262	0.00124458	0.0035967	0.00427881	0.00353106
TAG56:6-FA16:0	0.00727939	0.00500731	0.00503833	0.0222383	0.027868	0.024786
TAG56:6-FA18:0	0.000818656	0.000209235	0.000258302	0.00360363	0.00327382	0.0033953
TAG56:6-FA18:1	0.00709664	0.00557859	0.00614069	0.0294641	0.0330189	0.0327093
TAG56:6-FA20:4	0.00223985	0.00200427	0.00151874	0.00754694	0.00765687	0.0067654
TAG56:6-FA20:5	0.000426915	0.000175879	0.000491965	0.00171433	0.00299331	0.00216056
TAG56:6-FA22:5	0.00866053	0.00599437	0.00796963	0.0384706	0.045158	0.044905
TAG56:6-FA22:6	0.00180873	0.00175842	0.00188622	0.013846	0.0156456	0.0178285
TAG56:7-FA16:0	0.00352774	0.00289872	0.00199847	0.00912343	0.0110068	0.00260897
TAG56:7-FA16:1	0.00131341	0.00116911	0.00126575	0.00518366	0.00569367	0.00539002
TAG56:7-FA18:1	0.00316155	0.00296765	0.00278458	0.0101644	0.0119999	0.0126825
TAG56:7-FA18:2	0.000880964	0.000428352	0.000492609	0.00230906	0.00409147	0.00345802
TAG56:7-FA20:5	0.000746629	0.000630265	0.000705936	0.00358425	0.00327899	0.00349155
TAG56:7-FA22:5	0.00263622	0.00259185	0.00155268	0.00964282	0.0103737	0.012014
TAG56:7-FA22:6	0.0144438	0.0112448	0.0109855	0.0495325	0.0560159	0.0530294
TAG56:8-FA16:0	0.000473629	0.000437102	0.000213804	0.000977444	0.00121424	0.00152459
TAG56:8-FA16:1	0.000290319	0.000833087	0.000466563	0.00169281	0.00236906	0.00234095
TAG56:8-FA18:1	0.000525096	0.000468812	0.000778151	0.00189707	0.00271581	0.00193488
TAG56:8-FA18:2	0.000308927	N/A	0.000551245	0.000840255	0.0011334	0.000697166
TAG56:8-FA22:6	0.00477446	0.0033687	0.00343634	0.0131583	0.0179989	0.0138973
TAG56:9-FA22:6	0.000308671	0.000425015	0.000292786	0.00176785	0.00151152	0.00213315
TAG57:2-FA18:1	0.000187873	0.000124785	0.000264704	0.00147494	0.00158797	0.00168054
TAG58:10-FA20:4	0.000151594	0.000179187	7.16883e-05	0.000521452	0.00054766	0.000809083
TAG58:10-FA20:5	0.000203334	0.000199245	0.000580882	0.00138502	0.000122716	0.00215718
TAG58:10-FA22:6	0.000216578	0.000745393	0.00013154	0.00266384	0.00336251	0.00151966
TAG58:2-FA18:1	0.000561481	0.000537382	0.000527394	0.00218677	0.00237877	0.00216976
TAG58:3-FA18:1	0.000843151	0.000795483	0.000492303	0.00203192	0.00273741	0.00194
TAG58:5-FA18:1	0.000958138	0.000568968	0.000995335	0.00439655	0.00433701	0.00460789
TAG58:6-FA16:0	0.00156064	0.0012849	0.00128202	0.00568617	0.000496736	0.000156372
TAG58:6-FA18:0	0.000808843	0.000794096	0.000665039	0.00653345	0.00789728	0.0080554
TAG58:6-FA18:1	0.00221352	0.00239397	0.00183391	0.0127519	0.0131101	0.013811
TAG58:6-FA22:4	0.000513802	0.000483623	0.0005943	0.00351609	0.00250095	0.00272351
TAG58:6-FA22:5	0.00136526	0.00145623	0.00124433	0.0121398	0.0133548	0.01229
TAG58:7-FA16:0	0.000424974	0.000661821	0.000644547	0.00255539	0.00277194	0.0031202
TAG58:7-FA18:0	0.000195168	0.000118811	0.000232373	0.0010181	0.00192665	0.00178261
TAG58:7-FA18:1	0.0039474	0.00326513	0.0035213	0.0208818	0.0229352	0.018622
TAG58:7-FA18:2	0.000110898	0.000162748	0.000453678	0.00110572	0.00213964	0.00213225
TAG58:7-FA20:4	N/A	N/A	7.61418e-05	0.00050134	0.000720802	0.000867071
TAG58:7-FA22:4	0.00024951	0.000170156	0.00013147	0.000935643	0.00101765	0.000704026
TAG58:7-FA22:5	0.00302853	0.00231437	0.00294339	0.0186724	0.0185665	0.019269
TAG58:7-FA22:6	0.00216663	0.0016283	0.00174456	0.0113693	0.0161137	0.0171008
TAG58:8-FA18:1	0.000510113	0.000360391	0.00158625	0.00236556	0.00344003	0.00251217
TAG58:8-FA22:5	0.00110486	0.000763674	0.000678005	0.000163075	9.0964e-05	0.000160179
TAG58:8-FA22:6	0.00512067	0.00511765	0.00338478	0.0220359	0.0248484	0.0255536
TAG58:9-FA20:4	0.000598513	0.000381061	0.000570006	0.00190262	0.00344985	0.0028723
TAG58:9-FA22:6	0.00134051	0.0012701	0.00120678	0.00685257	0.00736098	0.00823239
TAG60:10-FA22:5	0.000461154	0.000556851	0.000699416	0.000648151	0.00621877	0.00749548
TAG60:10-FA22:6	0.000275527	0.000338408	0.00111483	0.000760345	0.00119537	0.0012535
TAG60:11-FA22:5	0.000182374	0.000277762	0.000574472	0.00281105	0.00300709	0.00272811
TAG60:11-FA22:6	0.000706757	0.00118455	0.00089418	0.00875152	0.0101086	0.0098478
TAG60:12-FA22:6	0.000172411	0.000247311	3.19661e-05	0.000464145	0.000498754	0.000807008

## Sheet: Table S7
Supplementary Table S7: List of TAG contents in CN- and SR-Hep3B cells were examined by UHPLC-MS/MS
group	Hep3B CN n1	Hep3B CN n2	Hep3B CN n3	Hep3B SR n1	Hep3B SR n2	Hep3B SR n3
TAG40:0-FA14:0	0.000169094	0.000223977	N/A	0.000251629	7.01e-05	0.00010108
TAG40:0-FA16:0	0.000160815	0.000122094	0.000285988	0.000198469	0.000216127	0.000220687
TAG42:0-FA14:0	0.00116272	0.00106415	0.00124867	0.00141857	0.00120785	0.00146069
TAG42:0-FA16:0	0.000484353	0.000796379	0.000726053	0.0010447	0.00129033	0.000935795
TAG42:1-FA14:0	0.000304048	0.000274166	0.000368013	0.000545841	0.000331118	0.000737726
TAG42:1-FA16:0	0.000208111	0.000165691	0.000193632	0.000295355	0.000518285	0.000546064
TAG42:1-FA16:1	0.00018822	0.00028404	0.000288888	0.000351742	0.000316489	0.000503191
TAG42:1-FA18:1	0.000176209	0.000163176	0.000176364	0.000254907	0.000206609	0.00019632
TAG42:2-FA18:2	N/A	0.000104253	4.87e-05	N/A	0.000156251	5.08e-05
TAG44:0-FA14:0	0.00733148	0.00721128	0.0068838	0.00597532	0.00722177	0.0063347
TAG44:0-FA16:0	0.00526053	0.00553276	0.00570407	0.00811896	0.00802715	0.00780878
TAG44:0-FA18:0	0.000188708	0.000115366	0.00015567	0.000227499	0.000309859	0.000274256
TAG44:1-FA14:0	0.00333958	0.00260144	0.00303625	0.00471169	0.00412212	0.00409117
TAG44:1-FA16:0	0.00138702	0.00138068	0.00160904	0.00388139	0.00359727	0.00387643
TAG44:1-FA16:1	0.00176573	0.00173745	0.00187782	0.00318942	0.00331213	0.00338952
TAG44:1-FA18:1	0.000739475	0.000712019	0.000747835	0.00200604	0.00196317	0.00186169
TAG44:2-FA14:0	0.000264784	0.000369358	N/A	0.000757689	0.000773252	0.000873148
TAG44:2-FA16:0	0.00027479	0.000153803	8.56e-05	0.000578065	0.000642573	0.000657504
TAG44:2-FA16:1	0.000844239	0.000478824	0.000799238	0.00119188	0.00106638	0.0010282
TAG44:2-FA18:1	0.000118943	0.000320014	0.000314551	0.000664454	0.000562629	0.000638591
TAG44:2-FA18:2	6.61e-05	0.000131	0.000128842	0.000413526	0.000446668	0.000554417
TAG44:3-FA18:2	0.000149614	9.92e-05	N/A	0.000183322	0.00017294	0.000128115
TAG45:0-FA14:0	0.00275403	0.00279369	0.00245201	0.00234169	0.00308495	0.0025861
TAG45:0-FA16:0	0.00308574	0.00267557	0.00275456	0.00435931	0.00325648	0.00314991
TAG45:1-FA16:0	0.000960807	0.000631853	0.000344035	0.00150602	0.000811709	0.0012336
TAG45:1-FA18:1	0.00038857	0.000405526	0.000237315	0.000722622	0.000697278	0.000950434
TAG46:0-FA14:0	0.0172328	0.0175674	0.0154491	0.0194219	0.0195769	0.0205006
TAG46:0-FA16:0	0.0334611	0.0347735	0.0319157	0.0408099	0.0391601	0.0413855
TAG46:0-FA18:0	0.000880251	0.000851015	0.000723989	0.00158902	0.0017327	0.00214479
TAG46:1-FA14:0	0.0216934	0.0213962	0.0195818	0.0254403	0.0258331	0.029298
TAG46:1-FA16:0	0.0150944	0.0152411	0.0159255	0.0274637	0.0289568	0.0296477
TAG46:1-FA16:1	0.0122133	0.012527	0.0123226	0.0159258	0.0169845	0.0151988
TAG46:1-FA18:0	0.000411858	0.000468214	0.000384046	0.00123718	0.00117958	0.00134555
TAG46:1-FA18:1	0.00793008	0.00876353	0.00825019	0.0144407	0.0148974	0.0146183
TAG46:2-FA14:0	0.00297824	0.0031214	0.00323671	0.00556563	0.00535093	0.00630478
TAG46:2-FA16:0	0.00188768	0.00198111	0.00169653	0.00539089	0.00545971	0.00695235
TAG46:2-FA16:1	0.00471989	0.00486934	0.00487869	0.00814174	0.00898628	0.00969261
TAG46:2-FA18:1	0.00242769	0.0019251	0.00210094	0.00545384	0.00623518	0.00611589
TAG46:2-FA18:2	0.000979072	0.00105152	0.0011878	0.00450039	0.00370754	0.00405785
TAG46:3-FA14:0	0.000447533	0.000373365	0.000516027	0.00123721	0.00132477	0.00151695
TAG46:3-FA16:0	0.000190431	0.000388451	0.000135119	0.00121178	0.00139194	0.00124638
TAG46:3-FA16:1	0.000709207	0.000708114	0.000711535	0.00155806	0.00163698	0.00161184
TAG46:3-FA18:1	0.000162271	0.00039781	0.000190638	0.000737125	0.000827976	0.000834094
TAG46:3-FA18:2	0.000432818	0.000339747	0.000290701	0.00153607	0.000425057	0.00176863
TAG46:3-FA18:3	0.000435372	0.000443146	0.000168951	0.00131473	0.00156401	0.00128718
TAG46:4-FA18:2	N/A	N/A	6.49e-05	0.000403527	0.000161741	0.000134176
TAG47:0-FA14:0	0.00198028	0.00179574	0.00148857	0.00241063	0.00190694	0.00223784
TAG47:0-FA16:0	0.0124579	0.0105788	0.0105383	0.0143264	0.016348	0.0153021
TAG47:0-FA17:0	0.00312364	0.00304434	0.00233315	0.00196517	0.00268221	0.0024247
TAG47:1-FA14:0	0.00519304	0.00492752	0.00426415	0.00623963	0.00635513	0.00611727
TAG47:1-FA16:0	0.00570814	0.00603427	0.00646186	0.00970335	0.00864271	0.0109074
TAG47:1-FA16:1	0.00258669	0.00383804	0.00425414	0.00556559	0.00598502	0.00607039
TAG47:1-FA17:0	0.00112207	0.00132161	0.00137316	0.0014658	0.0016673	0.001173
TAG47:1-FA18:1	0.00437927	0.00427836	0.00404792	0.00489344	0.00502891	0.00515145
TAG47:2-FA14:0	0.000827021	N/A	0.000778455	0.00174538	0.00144105	0.00165553
TAG47:2-FA16:1	0.00203626	0.00239346	0.00287306	0.0026977	0.00331138	0.00283863
TAG47:2-FA18:1	0.00111692	0.00117619	0.000798119	0.00167783	0.00190702	0.00154212
TAG47:2-FA18:2	0.000442932	0.000405326	0.000691187	0.000860668	0.000939682	0.00117388
TAG48:0-FA14:0	0.00546989	0.0050142	0.0046349	0.00930915	0.00900134	0.00910821
TAG48:0-FA16:0	0.107025	0.0986399	0.0888873	0.143172	0.12503	0.136773
TAG48:0-FA18:0	0.00812264	0.00653432	0.00646736	0.0134534	0.0129559	0.0136488
TAG48:1-FA14:0	0.0581343	0.0491152	0.0527598	0.0787853	0.0705414	0.069355
TAG48:1-FA16:0	0.10954	0.105772	0.10311	0.152807	0.158374	0.155654
TAG48:1-FA16:1	0.0260258	0.0277207	0.0293139	0.0469185	0.0481966	0.0464217
TAG48:1-FA18:0	0.00326981	0.00247661	0.00277672	0.00945031	0.00827407	0.00869468
TAG48:1-FA18:1	0.000883559	0.0588759	0.0535642	0.0730752	0.0745999	0.0792294
TAG48:2-FA14:0	0.021246	0.0214968	0.0200196	0.0392919	0.0379397	0.041078
TAG48:2-FA16:0	0.0233439	0.021527	0.0206284	0.045949	0.0494334	0.048566
TAG48:2-FA16:1	0.0345732	0.031937	0.0318621	0.0484092	0.0492886	0.0506529
TAG48:2-FA18:0	0.000366823	0.000274396	0.000541052	0.00247036	0.00220219	0.00279945
TAG48:2-FA18:1	0.0230829	0.0213229	0.0235987	0.044325	0.0478275	0.0493707
TAG48:2-FA18:2	0.00841776	0.00850805	0.00806893	0.020212	0.0210944	0.0222698
TAG48:3-FA14:0	0.00431446	0.00353857	0.00446491	0.0119037	0.0114313	0.0132009
TAG48:3-FA16:0	0.00254115	0.00333325	0.00247398	0.00832357	0.0100253	0.0112458
TAG48:3-FA16:1	0.00509351	0.00518365	0.00513462	0.0116373	0.0115793	0.0126083
TAG48:3-FA18:1	0.0024692	0.00224289	0.0016924	0.00951275	0.00928166	0.0103763
TAG48:3-FA18:2	0.00263207	0.00246411	0.00304395	0.0113091	0.0105398	0.0124663
TAG48:3-FA18:3	0.00306066	0.00275708	0.0023174	0.00860614	0.00813517	0.00800028
TAG48:4-FA14:0	0.000444079	0.00047436	0.000376491	0.00214723	0.00158404	0.00198875
TAG48:4-FA16:0	0.000195445	N/A	0.000115885	0.00143466	0.00165436	0.00143276
TAG48:4-FA16:1	0.000971101	0.000745548	0.000822973	0.00283741	0.00204052	0.00337491
TAG48:4-FA18:1	0.00033833	0.000243007	0.000134661	0.00169803	0.00185955	0.00278568
TAG48:4-FA18:2	N/A	0.000353777	N/A	0.002192	0.00202399	0.00238727
TAG48:4-FA18:3	0.000853028	0.000851498	0.000835854	0.00429486	0.00441566	0.00424954
TAG48:4-FA20:4	0.000163124	8.66e-05	8.67e-05	0.000444905	0.000564752	0.000586909
TAG48:5-FA18:2	0.000121688	0.000127016	N/A	0.000506224	0.000336848	0.000589765
TAG48:5-FA18:3	N/A	N/A	N/A	0.00103576	0.00087317	0.00099304
TAG49:0-FA16:0	0.00936327	0.00980648	0.0088894	0.0156876	0.014329	0.0158863
TAG49:0-FA17:0	0.00360907	0.00633338	0.00671807	0.00789295	0.0077995	0.00911262
TAG49:0-FA18:0	0.00302222	0.00234294	0.00254748	0.00539601	0.00483202	0.00520381
TAG49:1-FA14:0	0.00404804	0.00362447	0.00326068	0.00428478	0.00435971	0.00439941
TAG49:1-FA16:0	0.0310291	0.0275008	0.0268219	0.0377287	0.0413625	0.0434753
TAG49:1-FA16:1	0.00323942	0.00376819	0.00368328	0.00590665	0.00599225	0.00650627
TAG49:1-FA17:0	0.00761576	0.00823368	0.00693059	0.00936743	0.0103035	0.0106719
TAG49:1-FA18:1	0.0214703	0.0209398	0.0192159	0.0255818	0.0266972	0.0263025
TAG49:2-FA14:0	0.00282892	0.002657	0.00323997	0.00463138	0.00404831	0.00449051
TAG49:2-FA16:0	0.0060715	0.00597443	0.0046138	0.0117988	0.0132346	0.0125123
TAG49:2-FA16:1	0.00779697	0.00959778	0.00781442	0.0119296	0.0118523	0.0119888
TAG49:2-FA17:0	0.00185102	0.00141384	0.00140092	0.00295494	0.00239662	0.00266367
TAG49:2-FA18:1	0.00908221	0.00922046	0.00859313	0.0132912	0.0126462	0.0145574
TAG49:2-FA18:2	0.00288854	0.00271302	0.00240896	0.00714259	0.00761383	0.00711932
TAG49:3-FA16:0	0.000864599	0.000949184	0.000846268	0.0023172	0.00260907	0.0025268
TAG49:3-FA16:1	0.00209639	0.00150672	0.000977008	0.00308032	0.00338829	0.00330559
TAG49:3-FA18:2	0.000968421	0.00150314	0.00116215	0.0029256	0.00302968	0.00310873
TAG49:3-FA18:3	0.000854067	0.000768158	0.000494959	0.00218337	0.00244809	0.00281078
TAG50:0-FA14:0	0.000515484	0.000655551	0.000421098	0.00145842	0.00173167	0.00139783
TAG50:0-FA16:0	0.0647729	0.0641571	0.0583783	0.100464	0.0926669	0.108851
TAG50:0-FA18:0	0.0432632	0.0372336	0.037148	0.0657775	0.0608728	0.071749
TAG50:1-FA14:0	0.0121698	0.0109371	0.0112906	0.024229	0.0213071	0.0234243
TAG50:1-FA16:0	0.366345	0.315699	0.300798	0.501416	0.535397	0.502557
TAG50:1-FA16:1	0.0104858	0.00989669	0.0109434	0.0260747	0.0264134	0.0263686
TAG50:1-FA18:0	0.0268214	0.0258791	0.0256542	0.063942	0.0618368	0.0648143
TAG50:1-FA18:1	0.204336	0.187173	0.181939	0.259257	0.272279	0.2986
TAG50:1-FA20:1	0.00339282	0.00355925	0.00336809	0.00388919	0.00328147	0.00323325
TAG50:2-FA14:0	0.0459862	0.0457924	0.0450154	0.0614464	0.0664281	0.0714563
TAG50:2-FA16:0	0.144605	0.139792	0.134107	0.278537	0.306613	0.288704
TAG50:2-FA16:1	0.10405	0.0986687	0.0970993	0.148722	0.153098	0.15666
TAG50:2-FA18:0	0.00615308	0.00599796	0.00489253	0.0167255	0.0175412	0.0171862
TAG50:2-FA18:1	0.19774	0.199046	0.190345	0.273162	0.277965	0.271515
TAG50:2-FA18:2	0.0262012	0.0235839	0.0234714	0.0691862	0.0718762	0.0707201
TAG50:2-FA20:2	0.000955568	0.000939714	0.00141994	0.00203561	0.00198138	0.00170655
TAG50:3-FA14:0	0.0124111	0.0117415	0.0103196	0.0304631	0.0320901	0.0315082
TAG50:3-FA16:0	0.0242395	0.0260893	0.0241471	0.0763453	0.0890022	0.0869576
TAG50:3-FA16:1	0.0383142	0.0364196	0.0361725	0.0780171	0.0813851	0.0835391
TAG50:3-FA18:0	0.000838201	0.000867843	0.000856527	0.00482286	0.00386561	0.00421362
TAG50:3-FA18:1	0.0353176	0.0318761	0.032526	0.0666035	0.067696	0.067989
TAG50:3-FA18:2	0.0227064	0.0228333	0.0246815	0.0680979	0.0654937	0.069374
TAG50:3-FA18:3	0.00656753	0.00773408	0.00689287	0.023973	0.0281333	0.0283826
TAG50:3-FA20:3	0.00125223	0.00168223	0.00125277	0.00417186	0.00375337	0.00401961
TAG50:4-FA14:0	0.00367666	0.00392253	0.00309883	0.0124122	0.0111539	0.0120787
TAG50:4-FA16:0	0.00280888	0.00315169	0.00296642	0.014306	0.0114938	0.0126169
TAG50:4-FA16:1	0.00562056	0.0041429	0.00507112	0.0153458	0.0155681	0.0160327
TAG50:4-FA18:1	0.00386836	0.00338377	0.00311007	0.0132042	0.0128633	0.0120156
TAG50:4-FA18:2	0.0032176	0.00230814	0.00269126	0.00998784	0.0104325	0.011693
TAG50:4-FA18:3	0.00523297	0.00462073	0.00498076	0.0195214	0.0188251	0.0207065
TAG50:4-FA20:3	0.000266577	0.000413313	0.000502314	0.0013875	0.00208461	0.00207215
TAG50:4-FA20:4	0.0013219	0.000979565	0.00115228	0.00312476	0.00325568	0.00319653
TAG50:5-FA14:0	0.00436568	0.00497291	0.00386057	0.00371237	0.00422251	0.00394158
TAG50:5-FA16:0	N/A	0.000212906	0.000161557	0.00100749	0.000796404	0.000707817
TAG50:5-FA16:1	0.000719559	0.000554378	0.000541555	0.00252258	0.00299738	0.00305681
TAG50:5-FA18:1	0.000111799	0.000213018	0.000252422	0.00127822	0.00144638	0.00121263
TAG50:5-FA18:2	0.000393717	0.000371276	0.000338835	0.00240771	0.00250873	0.00280562
TAG50:5-FA18:3	0.000682976	0.000833314	0.000929021	0.00442013	0.0035568	0.0047258
TAG50:5-FA20:4	0.000726529	0.000377479	0.000690456	0.00241518	0.00174682	0.00146666
TAG50:5-FA20:5	3.16e-05	N/A	9.19e-05	0.00114066	0.000954167	0.00106975
TAG50:6-FA20:4	N/A	7.52e-05	4.58e-05	0.00042077	0.000404188	0.000475093
TAG51:0-FA16:0	0.00171436	0.00243082	0.00147782	0.0039232	0.00365203	0.00387579
TAG51:0-FA17:0	0.00166156	0.00245334	0.00136896	0.00467013	0.00320236	0.00390736
TAG51:0-FA18:0	0.00293083	0.00335738	0.0037941	0.00535763	0.00607599	0.00620326
TAG51:1-FA16:0	0.0273821	0.0236053	0.0240104	0.0383405	0.0412652	0.0384488
TAG51:1-FA17:0	0.0243172	0.0203993	0.0206087	0.0298614	0.03252	0.0324156
TAG51:1-FA18:0	0.00632804	0.00625093	0.00557691	0.0150666	0.0145827	0.0148821
TAG51:1-FA18:1	0.028808	0.0298948	0.0265902	0.0415775	0.0394992	0.0432064
TAG51:2-FA16:0	0.018374	0.0160421	0.0173647	0.03186	0.031784	0.0354844
TAG51:2-FA16:1	0.00690393	0.00564508	0.00632666	0.0117354	0.011117	0.0112069
TAG51:2-FA17:0	0.00933368	0.00816991	0.0090177	0.0163535	0.0183522	0.0188789
TAG51:2-FA18:1	0.0498539	0.0470642	0.0443736	0.062424	0.0670847	0.0737424
TAG51:2-FA18:2	0.00349481	0.00225316	0.00280428	0.00822162	0.0081832	0.00834972
TAG51:3-FA16:1	0.00540821	0.00495377	0.00446582	0.000911542	0.00848402	0.011182
TAG51:3-FA17:0	0.00161819	0.0013342	0.00132589	0.00504411	0.00521496	0.00563323
TAG51:3-FA18:2	0.00677698	0.00560825	0.00490396	0.0126833	0.0151982	0.0150757
TAG51:3-FA18:3	0.000763839	0.000604678	0.000598199	0.00256764	0.0027413	0.0026716
TAG51:4-FA16:1	0.000843075	0.000463854	0.000662175	0.00268212	0.00190465	0.00227019
TAG51:4-FA18:2	0.00106862	0.00105599	0.000929964	0.00347622	0.00348069	0.00356206
TAG51:4-FA18:3	0.00152485	0.00172199	0.00159833	0.00562078	0.005874	0.00568788
TAG51:4-FA20:4	0.000518228	0.000353766	0.000714024	0.00133184	0.00128887	0.00176581
TAG51:5-FA18:2	0.000112181	0.000149914	0.000169056	0.000691203	0.000532432	0.000993048
TAG51:5-FA18:3	0.000161691	0.000259426	0.000100779	0.00151089	0.00133399	0.00119065
TAG52:0-FA16:0	0.0188778	0.018241	0.0169837	0.0229848	0.0200448	0.0252969
TAG52:0-FA18:0	0.0448658	0.0408764	0.0384377	0.045732	0.0431549	0.0540855
TAG52:0-FA20:0	0.000709113	0.000819001	0.000618382	0.000740961	0.00178882	0.00118576
TAG52:1-FA16:0	0.0885975	0.082781	0.0845708	0.179902	0.196437	0.209411
TAG52:1-FA16:1	0.00106684	0.00124837	N/A	0.00516041	0.0046191	0.00555273
TAG52:1-FA18:0	0.0840976	0.0855636	0.0816988	0.205274	0.217594	0.244179
TAG52:1-FA18:1	0.0687407	0.0614053	0.0639361	0.151602	0.169107	0.167896
TAG52:1-FA20:0	0.000579739	0.000800587	0.000671995	0.00170393	0.00188405	0.00195582
TAG52:1-FA20:1	0.00949185	0.0110034	0.00881747	0.00994309	0.0107937	0.0106352
TAG52:2-FA14:0	0.00554889	0.00502613	0.00507532	0.006107	0.00513348	0.00536491
TAG52:2-FA16:0	0.320884	0.317308	0.290312	0.492584	0.531775	0.501422
TAG52:2-FA16:1	0.0244705	0.0244628	0.0218033	0.0578897	0.0575892	0.0624846
TAG52:2-FA18:0	0.0348724	0.0353786	0.0355255	0.115548	0.11901	0.119001
TAG52:2-FA18:1	0.547838	0.586358	0.545466	0.831469	0.898222	0.890118
TAG52:2-FA18:2	0.0110483	0.0112182	0.0092661	0.051525	0.0475017	0.0512874
TAG52:2-FA20:0	0.000165426	0.000142094	0.000240881	0.000448606	0.000672287	0.000821216
TAG52:2-FA20:1	0.0113796	0.0120787	0.0110035	0.0132188	0.012733	0.0126404
TAG52:2-FA20:2	0.00391786	0.00332855	0.00386415	0.00593712	0.00530419	0.00672095
TAG52:3-FA14:0	0.00207332	0.00230935	0.00243155	0.00495223	0.00580699	0.0059809
TAG52:3-FA16:0	0.08005	0.0804555	0.0761989	0.256253	0.248124	0.261133
TAG52:3-FA16:1	0.0753335	0.0740973	0.0704174	0.128796	0.134286	0.135757
TAG52:3-FA18:0	0.00662416	0.00674737	0.00664443	0.0314597	0.0318081	0.0350247
TAG52:3-FA18:1	0.211615	0.204542	0.203068	0.39058	0.415599	0.417631
TAG52:3-FA18:2	0.0677166	0.0659336	0.0657542	0.207622	0.205872	0.196834
TAG52:3-FA18:3	0.00319084	0.00245979	0.00189081	0.0132028	0.0143281	0.013546
TAG52:3-FA20:0	0.00027311	0.000133912	0.000270453	0.0012346	0.000695445	0.00104044
TAG52:3-FA20:1	0.00180789	0.00188704	0.0018006	0.0035377	0.00335539	0.00396027
TAG52:3-FA20:2	0.00429121	0.00347147	0.00363196	0.00763357	0.00814444	0.00723926
TAG52:3-FA20:3	0.00459423	0.00390334	0.00401432	0.0137422	0.0133698	0.0132657
TAG52:4-FA14:0	0.00183066	0.00190586	0.00223547	0.0059619	0.00684133	0.00645998
TAG52:4-FA16:0	0.0298355	0.0262407	0.0263207	0.110123	0.114189	0.119202
TAG52:4-FA16:1	0.0189255	0.0181307	0.0192706	0.0523674	0.0517817	0.0648459
TAG52:4-FA18:0	0.00160173	0.00110581	0.000935629	0.00613349	0.00673346	0.00620098
TAG52:4-FA18:1	0.039185	0.0369601	0.0342373	0.119329	0.117027	0.122261
TAG52:4-FA18:2	0.0297153	0.0260378	0.0249338	0.0871571	0.0850953	0.0965088
TAG52:4-FA18:3	0.0193716	0.0215729	0.0187732	0.07969	0.0773588	0.0860499
TAG52:4-FA20:0	0.000141875	0.000175723	0.000309187	0.00110409	0.00082826	0.000860822
TAG52:4-FA20:2	0.000809599	0.000784351	0.000900576	0.00199176	0.00174	0.0015027
TAG52:4-FA20:3	0.00375333	0.00428776	0.00375399	0.0148759	0.0152934	0.0140091
TAG52:4-FA20:4	0.00562199	0.00548396	0.00477943	0.0155067	0.0171525	0.0173037
TAG52:4-FA22:4	0.00100069	0.000471721	0.000707823	0.00186637	0.00156681	0.00178315
TAG52:5-FA14:0	0.000617919	0.000926604	0.000701587	0.00548845	0.00528377	0.0058
TAG52:5-FA16:0	0.00389244	0.00430058	0.00446943	0.0228357	0.025173	0.0263114
TAG52:5-FA16:1	0.0060705	0.00634428	0.00596416	0.0237306	0.0255097	0.0260518
TAG52:5-FA18:1	0.00543228	0.00596285	0.00489618	0.0194223	0.0194006	0.0193276
TAG52:5-FA18:2	0.00456863	0.00402546	0.00497113	0.0236702	0.0227539	0.0268115
TAG52:5-FA18:3	0.00763756	0.00769359	0.0067146	0.0322753	0.0303024	0.0359382
TAG52:5-FA20:3	0.000644452	0.000465843	0.000475461	0.00374359	0.00292253	0.00307547
TAG52:5-FA20:4	0.00471054	0.00419306	0.00393939	0.0148623	0.0157038	0.0153782
TAG52:5-FA20:5	0.000658942	0.000629272	0.000573426	0.00551636	0.00537274	0.00606129
TAG52:5-FA22:5	0.000798425	0.000774609	0.000430389	0.00594978	0.00445661	0.00438542
TAG52:6-FA14:0	9.16e-05	0.000465501	N/A	0.00212923	0.00175347	0.00193971
TAG52:6-FA16:0	0.000365086	0.00057654	0.000431998	0.00396941	0.00470815	0.00453034
TAG52:6-FA16:1	0.000568172	0.000572638	0.000480578	0.0053579	0.00487557	0.00520457
TAG52:6-FA18:1	0.000248107	0.000130053	0.000200634	0.00127468	0.00148155	0.00154745
TAG52:6-FA18:2	0.000475786	0.000593749	0.000311033	0.00364376	0.00300662	0.00385075
TAG52:6-FA18:3	0.00125433	0.00164455	0.00103685	0.00914801	0.00920311	0.00948218
TAG52:6-FA20:4	0.000396556	0.000551697	0.000593692	0.00332591	0.00321407	0.00359633
TAG52:6-FA20:5	0.000725641	0.000498648	0.00064181	0.0060425	0.00685336	0.00641704
TAG52:6-FA22:6	0.000232102	0.000253571	0.00014587	0.000801157	0.000934429	0.00064385
TAG52:7-FA16:0	0.00179589	0.00137157	0.00186883	0.00252795	0.00234711	0.00220802
TAG52:7-FA18:1	0.00174215	0.0020408	0.00164898	0.00213975	0.00230208	0.00259535
TAG52:7-FA20:5	N/A	N/A	N/A	0.00152675	0.00128603	0.000819357
TAG52:7-FA22:6	N/A	N/A	N/A	0.000373133	N/A	0.000332972
TAG52:8-FA16:1	0.00191184	0.0014616	0.00142804	0.00297993	0.00324654	0.00291089
TAG52:8-FA18:2	N/A	0.000295707	0.000179959	0.000634694	0.00071426	0.000913564
TAG53:0-FA16:0	0.000379582	0.000396454	0.000206714	0.000280864	0.000173126	0.000334631
TAG53:1-FA16:0	0.00349174	0.00281919	0.00212863	0.00489062	0.00448013	0.00468409
TAG53:1-FA17:0	0.0059844	0.00580264	0.00518828	0.0118456	0.01471	0.010859
TAG53:1-FA18:0	0.00476838	0.0050643	0.00472084	0.0130952	0.0128843	0.0136741
TAG53:1-FA18:1	0.00410625	0.00363998	0.00397139	0.00787928	0.00990532	0.00900362
TAG53:2-FA16:0	0.00933268	0.00766841	0.00845363	0.0134377	0.0119019	0.0131991
TAG53:2-FA17:0	0.0201935	0.019051	0.0174559	0.0280524	0.0293656	0.0322757
TAG53:2-FA18:1	0.0458351	0.0433896	0.0409713	0.0639809	0.0652144	0.0708158
TAG53:2-FA18:2	0.000785167	0.000593971	0.000592133	0.00345773	0.00378652	0.00303998
TAG53:3-FA16:0	0.00196368	0.00240115	0.00209202	0.00662927	0.00644828	0.00675954
TAG53:3-FA17:0	0.00449929	0.00555606	0.00469479	0.0135193	0.0143342	0.0142935
TAG53:3-FA18:2	0.00572161	0.00586141	0.00584568	0.0138047	0.0155973	0.0159629
TAG53:4-FA16:0	0.000960461	0.00118094	0.00108338	0.00271051	0.00259219	0.00325268
TAG53:4-FA17:0	0.00204862	0.0017304	0.0019685	0.00575498	0.00575924	0.00596571
TAG53:4-FA18:2	0.00356485	0.00297581	0.0033807	0.00945702	0.01058	0.0107803
TAG53:4-FA18:3	0.00180445	0.00116377	0.00135178	0.00467339	0.00489172	0.00534084
TAG53:4-FA20:4	0.000462636	0.000357089	0.000235663	0.00195123	0.00110582	0.00178501
TAG53:5-FA20:4	0.00118931	0.00117275	0.00119921	0.00354284	0.00354158	0.00390959
TAG53:6-FA20:4	N/A	0.00036282	8.01e-05	0.000724485	0.000759242	0.00102768
TAG54:0-FA16:0	0.000401361	0.000394824	0.000306335	0.000849499	0.000599992	0.000347999
TAG54:0-FA18:0	0.0192872	0.0180701	0.0157414	0.0139471	0.0116652	0.0172202
TAG54:1-FA16:0	0.00547387	0.00521925	0.00526666	0.00937479	0.00991508	0.0110933
TAG54:1-FA18:0	0.0196185	0.0160051	0.015853	0.0657337	0.06569	0.0868538
TAG54:1-FA18:1	0.00653372	0.00645962	0.00564518	0.0246929	0.0251555	0.0268247
TAG54:1-FA20:0	0.00141853	0.00167995	0.00123647	0.00513294	0.00672376	0.00673639
TAG54:1-FA20:1	0.00239446	0.00246233	0.00218561	0.0036821	0.00418645	0.00501828
TAG54:2-FA16:0	0.0330784	0.0286801	0.0279582	0.0442568	0.0428929	0.0438621
TAG54:2-FA18:0	0.0938644	0.0844338	0.0827423	0.231002	0.253874	0.246563
TAG54:2-FA18:1	0.179528	0.166541	0.146489	0.356733	0.346861	0.34687
TAG54:2-FA18:2	0.00170617	0.00159759	0.00171177	0.010585	0.0118117	0.0110303
TAG54:2-FA20:0	0.000593446	N/A	0.00056508	0.00367042	0.00303675	0.00319787
TAG54:2-FA20:1	0.0367608	0.0342084	0.0321818	0.044336	0.0506704	0.0507185
TAG54:2-FA20:2	0.00173698	N/A	0.00166494	0.0029301	0.0030353	0.00310439
TAG54:3-FA16:0	0.0151752	0.0138928	0.0123726	0.0371218	0.0368061	0.0411796
TAG54:3-FA16:1	0.00825112	0.00847845	0.00825802	0.013753	0.0151601	0.0128297
TAG54:3-FA18:0	0.0312209	0.025659	0.026517	0.12073	0.123933	0.121129
TAG54:3-FA18:1	0.517386	0.50671	0.486483	0.766898	0.760021	0.791089
TAG54:3-FA18:2	0.0234493	0.0221989	0.0206697	0.0886705	0.0914606	0.0913845
TAG54:3-FA18:3	0.000637327	0.000555755	0.000480946	0.00288644	0.00279892	0.00388643
TAG54:3-FA20:1	0.0125953	0.0132839	0.0117074	0.0235227	0.0249801	0.0225514
TAG54:3-FA20:2	0.0126237	0.0121099	0.00992591	0.0256083	0.0261083	0.0258731
TAG54:3-FA20:3	0.00202501	0.00226757	N/A	0.0070308	0.0066244	0.00748854
TAG54:4-FA16:0	0.0103965	0.0164967	0.0155585	0.0522609	0.0527058	0.054563
TAG54:4-FA16:1	0.00374511	0.0033958	0.00323667	0.0110842	0.0102714	0.0110749
TAG54:4-FA18:0	0.00876191	0.00781816	0.00814025	0.041543	0.0457138	0.0478366
TAG54:4-FA18:1	0.126653	0.108076	0.117219	0.32677	0.296721	0.331367
TAG54:4-FA18:2	0.0588428	0.0565136	0.0489452	0.151734	0.147858	0.166421
TAG54:4-FA18:3	0.00544185	0.00533986	0.00528356	0.0262013	0.0277511	0.0271374
TAG54:4-FA20:1	0.0023267	0.00184162	0.00272968	0.00664242	0.00642909	0.00679318
TAG54:4-FA20:2	0.00483421	0.00409801	0.00409085	0.0110231	0.0143095	0.0132243
TAG54:4-FA20:3	0.0144648	0.0121403	0.0127963	0.046616	0.0503842	0.0537671
TAG54:4-FA20:4	0.0028095	0.00251634	0.00315181	0.0141638	0.011393	0.0127128
TAG54:4-FA22:4	0.00183174	0.00192732	0.00190671	0.00464405	0.00560491	0.00549374
TAG54:5-FA16:0	0.00946701	0.0084294	0.00761949	0.0488006	0.0446037	0.0486791
TAG54:5-FA16:1	0.00340411	0.00388125	0.00316303	0.0152285	0.0148564	0.0153034
TAG54:5-FA18:0	0.00199066	0.00142246	0.00154416	0.00863756	0.0115282	0.010272
TAG54:5-FA18:1	0.0434611	0.0402337	0.0399457	0.130944	0.130012	0.138022
TAG54:5-FA18:2	0.0176776	0.0183575	0.017758	0.0701993	0.0641598	0.0725096
TAG54:5-FA18:3	0.016314	0.0170256	0.0141838	0.056961	0.0540813	0.0577664
TAG54:5-FA20:2	0.000690354	0.000841681	0.000596084	0.00325325	0.00347596	0.00380694
TAG54:5-FA20:3	0.00449141	0.00464123	0.00369481	0.021874	0.0229188	0.0256271
TAG54:5-FA20:4	0.0156352	0.0156096	0.0153146	0.0462749	0.0567012	0.056719
TAG54:5-FA20:5	0.000381368	0.000400451	0.000442209	0.00339908	0.00286218	0.00290047
TAG54:5-FA22:4	0.00197054	0.00177173	0.00180523	0.00723278	0.00717197	0.00813854
TAG54:5-FA22:5	0.00205564	0.00177791	0.00197	0.0165509	0.0163719	0.0170539
TAG54:6-FA16:0	0.00239162	0.00187003	0.00227442	0.0176409	0.0178698	0.0201463
TAG54:6-FA16:1	0.00216099	0.00197764	0.00184782	0.0117764	0.0139016	0.0135846
TAG54:6-FA18:1	0.00504997	0.00571682	0.00527403	0.0306165	0.0294773	0.0293155
TAG54:6-FA18:2	0.0117914	0.0110547	0.0121332	0.032391	0.0282186	0.033727
TAG54:6-FA18:3	0.00353704	0.00503564	0.00388925	0.0209577	0.0244659	0.0262832
TAG54:6-FA20:3	0.000992384	0.000560117	0.000470283	0.00555935	0.00603141	0.00601886
TAG54:6-FA20:4	0.00505789	0.0053122	0.00505671	0.0223284	0.0238623	0.0247144
TAG54:6-FA20:5	0.00185433	0.00226703	0.0020355	0.0200108	0.0197963	0.0177257
TAG54:6-FA22:5	0.00206096	0.00179251	0.00157858	0.0169823	0.0173113	0.018726
TAG54:6-FA22:6	N/A	8.55e-05	N/A	0.00027068	0.000557964	0.000416615
TAG54:7-FA16:1	0.000365069	0.000211476	0.000103188	0.00414261	0.00449973	0.0039515
TAG54:7-FA18:1	0.000609918	0.00056686	0.000495868	0.00486886	0.004734	0.00497776
TAG54:7-FA18:2	0.000784181	0.00146762	0.00152188	0.00607405	0.00596673	0.00711491
TAG54:7-FA18:3	0.00137363	0.00183951	0.00139877	0.0113871	0.0102955	0.00983175
TAG54:7-FA20:4	0.00101218	0.000645358	0.000822149	0.00565665	0.00656811	0.00626725
TAG54:7-FA20:5	0.000815468	0.000711291	0.000624824	0.00813517	0.00876188	0.00969502
TAG54:7-FA22:5	N/A	0.000333819	0.000118985	0.00368618	0.00380888	0.00394466
TAG54:7-FA22:6	0.000572114	0.00052903	0.000489404	0.00320404	0.00282429	0.00354762
TAG54:8-FA18:2	0.000181128	0.00011897	N/A	0.00101877	0.0010007	0.00125482
TAG54:8-FA18:3	8.9e-05	0.000327393	N/A	0.00176112	0.00175809	0.00224512
TAG54:8-FA20:4	0.000123591	N/A	N/A	0.000902068	0.000924011	0.00089445
TAG54:8-FA20:5	0.000281523	9.92e-05	N/A	0.00276145	0.00277068	0.00232876
TAG54:8-FA22:6	N/A	7.29e-05	0.000112515	0.00107056	0.000757463	0.000729727
TAG55:1-FA16:0	0.000516162	0.00032326	0.000112051	0.000323528	0.000489752	0.000413329
TAG55:1-FA18:1	0.000381377	0.000343406	0.000414661	0.00066818	0.000889854	0.00107769
TAG55:2-FA18:1	0.00755195	0.00663248	0.00566001	0.00982891	0.00975256	0.0139045
TAG55:2-FA18:2	N/A	8.44e-05	N/A	0.000268266	0.000148987	0.000379123
TAG55:3-FA18:1	0.0169736	0.0174255	0.0147655	0.0227684	0.0232854	0.0251045
TAG55:3-FA18:2	0.000785491	0.000554228	0.00105596	0.00284258	0.00323282	0.00349113
TAG55:4-FA18:1	0.00356566	0.00365652	0.00401961	0.0108428	0.0105952	0.0111607
TAG55:4-FA18:2	0.00180437	0.00163407	0.001785	0.00494017	0.00491087	0.00569016
TAG55:5-FA18:1	0.00162162	0.00144043	0.00137006	0.00473732	0.00462462	0.00514864
TAG55:5-FA18:2	0.000258344	0.00032226	0.000318579	0.00215363	0.00169832	0.00194083
TAG55:5-FA20:4	0.00121695	0.00130011	0.000912368	0.00322204	0.00371663	0.00368757
TAG55:7-FA22:6	0.000145593	0.000252766	0.000119235	0.000832127	0.00103383	0.000861152
TAG56:10-FA18:2	0.000993769	0.000690598	0.000643649	0.00202148	0.00209796	0.00263926
TAG56:1-FA16:0	0.000926205	0.00108776	0.000846944	0.00207324	0.0016713	0.00190306
TAG56:1-FA18:1	0.000471089	0.00064571	0.000223115	0.00204564	0.00150403	0.00243435
TAG56:2-FA16:0	0.00457929	0.00333199	0.00428386	0.00602252	0.00664221	0.00726209
TAG56:2-FA18:0	0.00749375	0.00789906	0.00700453	0.017315	0.016051	0.0180724
TAG56:2-FA20:0	0.00202833	0.00171405	0.00155206	0.00840813	0.00601231	0.00692698
TAG56:2-FA20:1	0.00790142	0.00822456	0.00732505	0.0172767	0.0174824	0.0188435
TAG56:3-FA16:0	0.00365752	0.0033461	0.0040438	0.00633402	0.00632803	0.00603873
TAG56:3-FA18:0	0.00568807	0.00537949	0.00497858	0.0150732	0.0163813	0.0213775
TAG56:3-FA18:1	0.0625194	0.0600459	0.0623145	0.0891604	0.0879935	0.0978874
TAG56:3-FA18:2	0.00187682	0.00168603	0.00155121	0.00728232	0.00789628	0.00887568
TAG56:3-FA20:0	0.000504404	0.000437825	0.000430201	0.00336892	0.00348067	0.00301819
TAG56:3-FA20:1	0.0352912	0.033241	0.0283251	0.0497344	0.0495331	0.0513595
TAG56:3-FA20:2	0.00376757	0.00367677	0.00313893	0.00798034	0.0102679	0.00931174
TAG56:4-FA16:0	0.00236735	0.00308287	0.00291427	0.00747639	0.00709421	0.00764792
TAG56:4-FA18:0	0.00498277	0.00569042	0.00533173	0.0233613	0.021293	0.0234415
TAG56:4-FA18:1	0.0275448	0.027505	0.0227085	0.0664668	0.0620787	0.0735804
TAG56:4-FA18:2	0.00685416	0.00706772	0.00641635	0.0203943	0.0221491	0.0192303
TAG56:4-FA20:1	0.00770471	0.00714679	0.00697984	0.0198951	0.0217824	0.023538
TAG56:4-FA20:2	0.0113837	0.0113052	0.01135	0.0246764	0.0265789	0.0259316
TAG56:4-FA20:3	0.00459736	0.00531928	0.00385354	0.0195966	0.018826	0.0190789
TAG56:4-FA20:4	0.000837332	0.000542992	0.000596982	0.00203932	0.00231814	0.00297522
TAG56:4-FA22:4	0.000542637	0.000768879	0.000460852	0.00130481	0.00204139	0.00191955
TAG56:5-FA16:0	0.0054645	0.00607899	0.00615864	0.0181358	0.0173495	0.0214054
TAG56:5-FA18:0	0.00337409	0.00335549	0.00263395	0.0191329	0.0181142	0.0213312
TAG56:5-FA18:1	0.022481	0.0256021	0.0219818	0.084048	0.08952	0.088612
TAG56:5-FA18:2	0.00309068	0.00281807	0.00315823	0.013628	0.0158415	0.0146419
TAG56:5-FA20:1	0.00262414	0.00257097	0.00233891	0.00840276	0.00834292	0.00898651
TAG56:5-FA20:2	0.00265043	0.00232196	0.00263095	0.011684	0.0120663	0.0102859
TAG56:5-FA20:3	0.0110546	0.00832632	0.0106625	0.0395898	0.0410531	0.0390572
TAG56:5-FA20:4	0.00123978	0.000907195	0.000909149	0.00339174	0.00461405	0.00317496
TAG56:5-FA22:4	0.00688574	0.00601146	0.00613624	0.0236867	0.022724	0.0248585
TAG56:5-FA22:5	0.00106867	0.00102971	0.00117287	0.00836216	0.00947699	0.00857972
TAG56:6-FA16:0	0.00626006	0.00402456	0.00594047	0.0386658	0.0429519	0.0416401
TAG56:6-FA18:0	0.00097052	0.00093827	0.000962064	0.00850689	0.00884127	0.00760578
TAG56:6-FA18:1	0.0126746	0.0118063	0.0122608	0.067809	0.0692405	0.0684927
TAG56:6-FA18:2	0.00299833	0.00213034	0.00272862	0.0194006	0.0187038	0.0196142
TAG56:6-FA18:3	0.000986598	0.00104648	0.00106412	0.00556298	0.00565786	0.00541766
TAG56:6-FA20:2	0.000722737	0.000875769	0.000959872	0.00434233	0.00439769	0.00399667
TAG56:6-FA20:3	0.00291935	0.00172008	0.00263195	0.0147858	0.0182231	0.0173823
TAG56:6-FA20:4	0.0107264	0.00933277	0.0102009	0.039892	0.0431003	0.0456022
TAG56:6-FA20:5	0.00063494	0.000786043	0.000694927	0.00753042	0.00714536	0.00653899
TAG56:6-FA22:4	0.0020265	0.00256781	0.00195639	0.0112637	0.0111377	0.0101505
TAG56:6-FA22:5	0.00550121	0.00593579	0.00514002	0.0582777	0.0534521	0.0557268
TAG56:6-FA22:6	N/A	0.000465915	0.000357899	0.00135623	0.00123725	0.00134192
TAG56:7-FA16:0	0.000638481	0.00112473	0.00152252	0.0130753	0.0135089	0.0149449
TAG56:7-FA16:1	0.00125243	0.000919939	0.000712935	0.00850012	0.00987642	0.0100128
TAG56:7-FA18:0	N/A	0.000153898	0.000200419	0.00177929	0.00177422	0.00168295
TAG56:7-FA18:1	0.00354093	0.00295915	0.00300814	0.0247025	0.0237486	0.0229762
TAG56:7-FA18:2	0.00143913	0.0012583	0.00175239	0.0166003	0.0156469	0.0177102
TAG56:7-FA18:3	0.000704377	0.000492054	0.000605269	0.00460159	0.00615898	0.00502667
TAG56:7-FA20:3	0.000637593	0.000659248	0.000790949	0.00648296	0.00650501	0.00709404
TAG56:7-FA20:4	0.0029725	0.00328149	0.00293807	0.0171328	0.0173792	0.0182729
TAG56:7-FA20:5	0.00149988	0.00174154	0.00178056	0.0152353	0.0136042	0.0145539
TAG56:7-FA22:4	0.000522415	0.000366605	0.000372722	0.0035638	0.00312744	0.00360904
TAG56:7-FA22:5	0.00126724	0.0016357	0.00121599	0.0248651	0.0214752	0.0297622
TAG56:7-FA22:6	0.0021698	0.00247225	0.00196429	0.0105301	0.0104556	0.0114693
TAG56:8-FA16:0	0.000302479	0.000143305	0.000228433	0.00470074	0.00374487	0.00428323
TAG56:8-FA16:1	N/A	5.66e-05	0.00024325	0.00288933	0.002895	0.00302908
TAG56:8-FA18:1	0.000220934	0.000560513	0.000504642	0.00336374	0.00367537	0.00376257
TAG56:8-FA18:2	0.000329713	0.000147198	0.000382046	0.00417583	0.00483286	0.00444401
TAG56:8-FA18:3	0.000448903	N/A	0.000507862	0.00500178	0.00534044	0.00562102
TAG56:8-FA20:4	0.00102866	0.000934014	0.00127139	0.00714031	0.00741024	0.00788538
TAG56:8-FA20:5	0.000510056	0.000480126	0.000383925	0.00553288	0.0062243	0.00689734
TAG56:8-FA22:5	0.00027006	0.000299683	0.000275361	0.00783196	0.00696232	0.00728236
TAG56:8-FA22:6	0.00069193	0.000973817	0.000740278	0.00479253	0.00531213	0.00498004
TAG56:9-FA18:3	0.00018821	0.000135152	2.21e-05	0.00208219	0.00123566	0.00150822
TAG56:9-FA20:4	N/A	0.000217484	0.000193914	0.00128723	0.00149942	0.0010478
TAG56:9-FA20:5	0.000112024	0.000202397	0.000204426	0.00242515	0.00274094	0.00264287
TAG56:9-FA22:6	0.000166999	0.000139019	0.000153221	0.00175308	0.00137829	0.0016207
TAG57:10-FA22:6	N/A	N/A	N/A	4.14e-05	3.1e-05	N/A
TAG57:2-FA18:1	0.000584048	0.000419851	0.000586049	0.00108867	0.000662084	0.00110023
TAG57:3-FA18:2	N/A	N/A	N/A	N/A	0.000571409	0.000454315
TAG58:10-FA20:4	N/A	N/A	0.000118591	0.000311095	0.000608125	0.00104022
TAG58:10-FA20:5	N/A	8.87e-05	0.000111107	0.00156588	0.00142128	0.00156521
TAG58:10-FA22:5	N/A	N/A	N/A	0.00178501	0.00169781	0.0015362
TAG58:10-FA22:6	0.000124724	0.000105481	N/A	0.00152585	0.00170997	0.00174937
TAG58:2-FA18:1	0.00187974	0.00181321	0.00139493	0.00452257	0.00492592	0.00591224
TAG58:3-FA18:1	0.00868249	0.00887001	0.00809942	0.0170459	0.0171085	0.0155853
TAG58:5-FA18:1	0.00472545	0.0051215	0.00505595	0.0163717	0.0147631	0.0161053
TAG58:6-FA16:0	0.00058319	0.000718607	0.000359361	0.00319619	0.00446108	0.00389745
TAG58:6-FA18:0	0.00227073	0.00228357	0.00144063	0.0148598	0.0141468	0.0145817
TAG58:6-FA18:1	0.00992461	0.00887721	0.0086472	0.0414248	0.0387614	0.0371005
TAG58:6-FA20:4	0.00159752	0.0012014	0.0012426	0.00484435	0.00532719	0.00521483
TAG58:6-FA22:4	0.00475016	0.00532638	0.00441391	0.0202418	0.0200135	0.0215082
TAG58:6-FA22:5	0.00187136	0.00182982	0.00171257	0.0165913	0.0191763	0.0198899
TAG58:7-FA16:0	0.000202821	0.000284614	0.000277204	0.00201185	0.0023338	0.00205249
TAG58:7-FA18:0	0.000311503	0.000469476	0.000479618	0.00656657	0.00687245	0.00619652
TAG58:7-FA18:1	0.00693429	0.00554293	0.00589474	0.0548222	0.0562271	0.0521637
TAG58:7-FA18:2	0.000641352	0.00106307	0.00131332	0.008886	0.00854018	0.00832399
TAG58:7-FA20:4	0.000814747	0.000416546	0.000880013	0.00406212	0.00418076	0.00514988
TAG58:7-FA22:4	0.00123036	0.00103456	0.0010069	0.00941695	0.00896627	0.00985474
TAG58:7-FA22:5	0.00287276	0.0038093	0.00341313	0.040576	0.0433152	0.043951
TAG58:7-FA22:6	0.000105904	0.00017887	0.000168153	0.000676118	0.000951	0.00106891
TAG58:8-FA18:1	0.00168495	0.00148448	0.000775848	0.0153643	0.0183654	0.0160336
TAG58:8-FA18:2	0.000712132	0.000530162	0.000810177	0.0118965	0.0130993	0.0140367
TAG58:8-FA20:3	0.00016535	0.000210207	0.000134336	0.00386177	0.00338495	0.00449555
TAG58:8-FA20:4	0.000758702	0.000963912	0.00064684	0.00544957	0.00563122	0.00504553
TAG58:8-FA22:5	0.000950019	0.000972348	0.000953228	0.0207599	0.0198448	0.0213526
TAG58:8-FA22:6	0.00193558	0.00149405	0.00148465	0.00858396	0.0097128	0.0101304
TAG58:9-FA18:1	N/A	0.000264213	N/A	0.00392375	0.00460712	0.0045132
TAG58:9-FA18:2	7.91e-05	0.000214807	9e-05	0.00302233	0.0031494	0.0035919
TAG58:9-FA20:4	0.000280617	0.00056611	0.000165823	0.0050643	0.00358853	0.00520659
TAG58:9-FA22:5	0.000552584	0.000237488	0.000237172	0.00891737	0.00823737	0.00798706
TAG58:9-FA22:6	0.000419827	0.000243768	0.000341486	0.00394381	0.00434634	0.00436754
TAG60:10-FA22:5	0.000153457	N/A	9.8e-05	0.00411718	0.00370062	0.00523297
TAG60:10-FA22:6	N/A	N/A	5.46e-05	0.000911001	0.00112294	0.00166553
TAG60:11-FA22:5	N/A	N/A	N/A	0.00153103	0.00124702	0.00125737
TAG60:11-FA22:6	N/A	N/A	0.00020937	0.000989866	0.000943603	0.00118717

## Sheet: Table S8
Supplementary Table S8: List of TAG contents in WT and sgGPAT3 SR-MHCC97H cells were examined by UHPLC-MS/MS
group	MHCC97H SR-WT n1	MHCC97H SR-WT n2	MHCC97H SR-WT n3	MHCC97H SR-sgGPAT3 n1	MHCC97H SR-sgGPAT3 n2	MHCC97H SR-sgGPAT3 n3
TAG40:0-FA14:0	N/A	0.000204778	0.000244908	0.000434774	0.00017814	0.000177083
TAG40:0-FA16:0	0.000250779	0.00016389	0.000305256	0.000294366	0.000303585	0.000328027
TAG42:0-FA14:0	0.00152242	0.00128216	0.00166608	0.00133799	0.00139227	0.00165198
TAG42:0-FA16:0	0.000778236	0.000781038	0.000826945	0.0011363	0.000677467	0.000947692
TAG42:1-FA14:0	0.000305329	0.000221499	0.00015547	0.000110988	0.000246841	0.000328156
TAG42:1-FA16:0	0.000111754	0.000215575	N/A	0.000121451	9.05536e-05	7.15162e-05
TAG42:1-FA16:1	9.13237e-05	0.00021853	0.000100186	0.000162094	7.89041e-05	0.000594646
TAG42:1-FA18:1	N/A	0.00010716	4.93532e-05	0.000154444	0.000227562	0.00012893
TAG42:2-FA18:2	N/A	0.00011851	N/A	4.44866e-05	4.11397e-05	2.71762e-05
TAG44:0-FA14:0	0.0055453	0.00584201	0.005801	0.00267131	0.00320791	0.00316128
TAG44:0-FA16:0	0.00473925	0.00469539	0.00421893	0.00251848	0.00289805	0.00314788
TAG44:0-FA18:0	0.000318065	0.000285876	0.000152478	0.000398253	0.000316737	0.000287327
TAG44:1-FA14:0	0.00131724	0.00142171	0.00207997	0.000884851	0.000293207	0.00133195
TAG44:1-FA16:0	0.00120479	0.000917113	0.000996853	N/A	0.000590511	0.000787362
TAG44:1-FA16:1	0.00140926	0.00133328	0.00120395	0.00100698	0.00155279	0.00151431
TAG44:1-FA18:1	0.000471179	0.000418858	0.000217935	0.000511414	0.000478937	0.000238598
TAG44:2-FA14:0	0.000189837	0.000164951	N/A	0.000219478	0.000226936	0.000118995
TAG44:2-FA16:0	0.000256651	0.000152566	0.000132972	0.000222174	0.000247994	0.000128309
TAG44:2-FA16:1	0.000408736	0.000490869	0.000444951	0.000699553	0.000584738	0.000558617
TAG44:2-FA18:1	0.000138795	N/A	0.000152473	9.72306e-05	8.59694e-05	N/A
TAG44:2-FA18:2	3.34131e-05	N/A	N/A	N/A	9.37586e-05	0.000114234
TAG44:3-FA18:2	7.65742e-05	N/A	8.07021e-05	N/A	5.4151e-05	N/A
TAG45:0-FA14:0	0.00358114	0.00388314	0.0034676	0.00262728	0.00275643	0.00407974
TAG45:0-FA16:0	0.00444814	0.0044141	0.00458183	0.0028036	0.00377274	0.00449511
TAG45:1-FA16:0	0.000642358	0.000712959	0.000615623	0.000805489	0.000918697	0.000836536
TAG45:1-FA18:1	0.000319199	0.00031731	0.000254247	0.000244081	0.000117386	0.000421843
TAG46:0-FA14:0	0.0285261	0.0242704	0.025957	0.00765276	0.00872454	0.00901829
TAG46:0-FA16:0	0.0497867	0.0488323	0.0522343	0.0187416	0.0180781	0.0187106
TAG46:0-FA18:0	0.0018788	0.00167608	0.00150352	0.000697238	0.000445961	0.000727039
TAG46:1-FA14:0	0.0153417	0.0133317	0.0134975	0.00509383	0.00570904	0.00657249
TAG46:1-FA16:0	0.0145417	0.0123612	0.0128338	0.00591135	0.00560755	0.00685785
TAG46:1-FA16:1	0.011646	0.0114707	0.0122139	0.00458268	0.00584975	0.00654586
TAG46:1-FA18:0	0.000162469	9.53872e-05	0.00024593	0.000169471	0.000127936	0.000189451
TAG46:1-FA18:1	0.00626133	0.00592385	0.00447958	0.00233361	0.00242405	0.00229606
TAG46:2-FA14:0	0.00178662	0.00171232	0.00193405	0.00120435	0.00126261	0.0015084
TAG46:2-FA16:0	0.0011964	0.000946662	0.000945818	0.000907198	0.000940999	0.000801529
TAG46:2-FA16:1	0.00435637	0.00304706	0.00390161	0.00226946	0.00303142	0.00331757
TAG46:2-FA18:1	0.00105836	0.0010619	0.00111052	0.00105586	0.00118619	0.00125819
TAG46:2-FA18:2	0.000343541	0.000484619	0.000444727	0.000223757	0.00031073	0.000182628
TAG46:3-FA14:0	0.000214457	0.000251968	0.000288128	N/A	7.67954e-05	0.000147822
TAG46:3-FA16:0	0.000137057	0.000104381	N/A	N/A	9.04348e-05	N/A
TAG46:3-FA16:1	0.000453921	0.000463892	0.000471642	0.000250627	0.000327695	0.000563292
TAG46:3-FA18:1	4.0931e-05	0.000103681	0.00013815	0.000140948	0.000101528	0.000461545
TAG46:3-FA18:3	0.00012346	9.25266e-05	0.000148401	N/A	3.74574e-05	1.73356e-05
TAG46:4-FA18:2	4.57864e-05	N/A	7.6655e-05	1.58297e-05	5.57424e-05	6.31597e-05
TAG47:0-FA14:0	0.00324531	0.00298074	0.00289037	0.00182577	0.00161033	0.00159926
TAG47:0-FA16:0	0.0225245	0.0217074	0.0208384	0.00932744	0.00929032	0.0107779
TAG47:0-FA17:0	0.00421777	0.00384198	0.00538133	0.00183171	0.00262049	0.00241059
TAG47:1-FA14:0	0.00575095	0.00408699	0.00463904	0.00214685	0.00258793	0.00196522
TAG47:1-FA16:0	0.00700487	0.00801207	0.00747231	0.00331561	0.00398986	0.00340441
TAG47:1-FA16:1	0.00505925	0.00621226	0.00575968	0.00322845	0.00374849	0.00369053
TAG47:1-FA17:0	0.00100826	0.00130852	0.0013318	0.00100943	0.000812905	0.00109701
TAG47:1-FA18:1	0.00363152	0.00444054	0.00415069	0.00162415	0.00174522	0.0020965
TAG47:2-FA14:0	0.00125543	0.000752016	0.00041006	0.000324502	0.000623472	0.000522825
TAG47:2-FA16:1	0.00253275	0.00231194	0.00203784	0.00210768	0.0022343	0.00247012
TAG47:2-FA18:1	0.00104743	0.000895379	0.000373064	0.000405109	0.000444223	0.000727294
TAG47:2-FA18:2	0.000542458	0.000518968	0.000330931	0.00029547	0.000508089	0.000125237
TAG48:0-FA14:0	0.0173875	0.0156363	0.0190119	0.00342083	0.00351412	0.00392035
TAG48:0-FA16:0	0.274306	0.263417	0.280398	0.091092	0.0973695	0.101973
TAG48:0-FA18:0	0.0241091	0.0233931	0.0223758	0.00572612	0.00632457	0.005778
TAG48:1-FA14:0	0.0950685	0.0876659	0.0788121	0.0213816	0.0235604	0.0225692
TAG48:1-FA16:0	0.190738	0.183052	0.17501	0.0598334	0.0547429	0.0556896
TAG48:1-FA16:1	0.0661457	0.0655556	0.0621396	0.018513	0.0210423	0.0219563
TAG48:1-FA18:0	0.00544271	0.00579035	0.0049788	0.00165061	0.00181261	0.00165374
TAG48:1-FA18:1	0.104016	0.103429	0.111568	0.0292378	0.0314369	0.0328458
TAG48:2-FA14:0	0.0194697	0.0195998	0.0176795	0.00602419	0.00682491	0.00690148
TAG48:2-FA16:0	0.022603	0.020135	0.0225569	0.00876525	0.00936888	0.00878037
TAG48:2-FA16:1	0.0386886	0.0365839	0.0405584	0.0133494	0.0186289	0.0186922
TAG48:2-FA18:0	0.000524747	0.000623885	0.000481628	0.000118068	0.000207428	0.000210687
TAG48:2-FA18:1	0.0248244	0.0205925	0.0228389	0.00942694	0.0105994	0.00832357
TAG48:2-FA18:2	0.0079557	0.00783167	0.00727187	0.00267361	0.00254812	0.00245608
TAG48:3-FA14:0	0.00344439	0.00268332	0.00255148	0.000732025	0.00111356	0.000793561
TAG48:3-FA16:0	0.00277497	0.00276175	0.00260908	0.000796493	0.000764789	0.000807125
TAG48:3-FA16:1	0.00425683	0.00422092	0.00419704	0.00254657	0.00353076	0.00320938
TAG48:3-FA18:1	0.00157896	0.00189347	0.00146947	0.00130244	0.00113	0.00192831
TAG48:3-FA18:2	0.00146045	0.00148607	0.001384	0.000834891	0.000599639	0.000818278
TAG48:3-FA18:3	0.00279139	0.00225593	0.00210434	0.000733422	0.000589816	0.000778962
TAG48:4-FA14:0	0.000251114	0.000460269	0.00033784	7.2177e-05	0.000141734	0.000100729
TAG48:4-FA16:0	0.000142964	8.85636e-05	5.37813e-05	N/A	0.000160685	0.000283176
TAG48:4-FA16:1	N/A	0.000241042	0.000550218	0.000134556	N/A	0.000281143
TAG48:4-FA18:1	0.000152169	0.000116532	6.73373e-05	9.4901e-05	0.000164266	0.000155145
TAG48:4-FA18:2	0.000243819	0.00023225	0.000204246	6.19424e-05	0.000224319	9.48627e-05
TAG48:4-FA18:3	0.000322677	0.000150397	0.000539003	0.0001567	0.000285836	0.000166854
TAG48:4-FA20:4	0.000101341	4.87266e-05	7.4449e-05	0.000107713	N/A	3.9124e-05
TAG49:0-FA16:0	0.0392638	0.0418622	0.0418288	0.010686	0.0110876	0.010526
TAG49:0-FA17:0	0.0269153	0.0239587	0.0281032	0.00680031	0.0069452	0.0082536
TAG49:0-FA18:0	0.010063	0.00867673	0.0102282	0.00299514	0.00263242	0.00316319
TAG49:1-FA14:0	0.00642081	0.00677872	0.00671369	0.00177349	0.00249066	0.0019619
TAG49:1-FA16:0	0.0661336	0.0620182	0.0624883	0.0203586	0.0229581	0.0232043
TAG49:1-FA16:1	0.0107037	0.00969929	0.0109717	0.00322385	0.0034465	0.00342559
TAG49:1-FA17:0	0.0146308	0.0149605	0.0151736	0.00493509	0.00543236	0.00438937
TAG49:1-FA18:1	0.0447917	0.0459563	0.0420462	0.0158492	0.0163461	0.0168807
TAG49:2-FA14:0	0.00318964	0.00375827	0.00411325	0.00118192	0.00140625	0.00106634
TAG49:2-FA16:0	0.00952076	0.00805761	0.00903554	0.00339303	0.00363359	0.0031823
TAG49:2-FA16:1	0.0146575	0.0119357	0.0137653	0.00559473	0.00652403	0.006773
TAG49:2-FA17:0	0.00147609	0.00150666	0.00172197	0.00064177	0.000962605	0.00121903
TAG49:2-FA18:1	0.0127774	0.0137568	0.0130982	0.00579931	0.0054517	0.00584617
TAG49:2-FA18:2	0.00308455	0.00328038	0.00344208	0.00163576	0.00180781	0.00122302
TAG49:3-FA16:0	0.00117053	0.000927733	0.000961764	0.000319247	0.000505472	0.000339584
TAG49:3-FA16:1	0.001739	0.00139935	0.00151527	0.000901092	0.0009524	0.00143501
TAG49:3-FA18:2	0.000856003	0.000900575	0.000837003	0.000692828	0.000608117	0.000517997
TAG49:3-FA18:3	0.00133927	0.000587233	0.000819892	0.000398841	0.00029664	0.000411079
TAG50:0-FA14:0	0.00268684	0.00295222	0.00331472	0.00100961	0.00120578	0.000990256
TAG50:0-FA16:0	0.317709	0.290326	0.315673	0.107582	0.120636	0.11591
TAG50:0-FA18:0	0.212309	0.194153	0.188736	0.0589434	0.0595047	0.0634676
TAG50:1-FA14:0	0.0321136	0.0368271	0.0332713	0.00735139	0.00688555	0.0078657
TAG50:1-FA16:0	0.979184	1.04083	0.991473	0.318737	0.35547	0.304034
TAG50:1-FA16:1	0.051288	0.0503393	0.0492304	0.00951038	0.0109382	0.00986153
TAG50:1-FA18:0	0.0972394	0.101872	0.094406	0.0216237	0.0222864	0.0179933
TAG50:1-FA18:1	0.648151	0.641847	0.649948	0.192419	0.228666	0.168125
TAG50:1-FA20:1	0.012481	0.011067	0.0110527	0.0022516	0.00220294	0.00230479
TAG50:2-FA14:0	0.0786822	0.0746561	0.0726748	0.023333	0.0267303	0.0214444
TAG50:2-FA16:0	0.302833	0.327042	0.297128	0.105314	0.106223	0.0989678
TAG50:2-FA16:1	0.252611	0.237555	0.238392	0.086029	0.0908275	0.0869261
TAG50:2-FA18:0	0.0117912	0.0120011	0.0119426	0.00336773	0.00388364	0.00328788
TAG50:2-FA18:1	0.38569	0.394826	0.397227	0.154505	0.158087	0.150164
TAG50:2-FA18:2	0.0586473	0.0566847	0.0530091	0.0171127	0.0194276	0.0170951
TAG50:2-FA20:2	0.00262117	0.00237529	0.00276653	0.000861329	0.000732565	0.00111086
TAG50:3-FA14:0	0.0115017	0.0106835	0.0113738	0.00413185	0.00464368	0.00420387
TAG50:3-FA16:0	0.0461143	0.0456407	0.0450255	0.0144372	0.0133901	0.0139789
TAG50:3-FA16:1	0.0564761	0.0497996	0.0522733	0.0215138	0.0236159	0.0231942
TAG50:3-FA18:0	0.00165241	0.00125921	0.00103684	0.00052426	0.000311459	0.000524589
TAG50:3-FA18:1	0.0420226	0.0379085	0.0402038	0.0183674	0.0184938	0.0173548
TAG50:3-FA18:2	0.0325001	0.0294314	0.0287063	0.0123138	0.0141809	0.0125663
TAG50:3-FA18:3	0.0195135	0.017873	0.0176221	0.00357889	0.0045499	0.00454193
TAG50:3-FA20:3	0.00212302	0.00152982	0.00222958	0.000357309	0.000225338	0.000364303
TAG50:4-FA14:0	0.00350692	0.00304941	0.0039597	0.00134279	0.00104571	0.00119959
TAG50:4-FA16:0	0.00360837	0.00317651	0.00393615	0.00124765	0.00148892	0.00120289
TAG50:4-FA16:1	0.00545933	0.00567918	0.00536055	0.00247758	0.00233644	0.00239482
TAG50:4-FA18:1	0.00370231	0.00374512	0.00419174	0.00167089	0.00108611	0.00147058
TAG50:4-FA18:2	0.00263763	0.00193463	0.0023381	0.00121895	0.00110783	0.00130299
TAG50:4-FA18:3	0.00774718	0.00583345	0.00596692	0.00191525	0.00207636	0.00267448
TAG50:4-FA20:3	0.000356223	0.000169205	0.000183855	4.01806e-05	0.000144071	0.000107516
TAG50:4-FA20:4	0.00123725	0.000690359	0.000495432	0.000127155	0.000523521	0.000181841
TAG50:5-FA14:0	0.000242874	0.000425521	0.000193388	0.000140925	N/A	0.000194966
TAG50:5-FA16:0	0.000117582	N/A	0.000130011	N/A	3.48523e-05	7.01254e-05
TAG50:5-FA16:1	0.000257882	0.00066204	0.000233138	0.000277262	0.000220234	0.000135942
TAG50:5-FA18:1	0.000146352	0.000157036	0.000158205	0.000176953	0.000219851	0.000146438
TAG50:5-FA18:2	0.000245974	0.000283381	0.000143409	0.000219613	0.000138805	0.00038671
TAG50:5-FA18:3	0.000438061	0.000623569	0.000422898	0.000256766	0.000173218	0.00022433
TAG50:5-FA20:4	0.000358699	0.00034374	N/A	N/A	0.000398121	0.000221026
TAG50:5-FA20:5	8.87895e-05	0.000131854	9.08158e-05	6.99122e-05	2.9588e-05	0.000102087
TAG50:6-FA20:4	N/A	0.000162679	5.67503e-05	N/A	N/A	N/A
TAG51:0-FA16:0	0.0173106	0.0164624	0.0157714	0.00284674	0.0032385	0.00325528
TAG51:0-FA17:0	0.0198038	0.0167008	0.0180804	0.00385732	0.00303464	0.00339532
TAG51:0-FA18:0	0.0234662	0.0187492	0.0229233	0.00447508	0.00473039	0.00405027
TAG51:1-FA16:0	0.103603	0.117183	0.110315	0.0285198	0.0300123	0.0294721
TAG51:1-FA17:0	0.0950291	0.0918302	0.0899237	0.0235732	0.0248685	0.0273052
TAG51:1-FA18:0	0.0342598	0.0339362	0.0346707	0.00745097	0.00790957	0.00821166
TAG51:1-FA18:1	0.102652	0.093158	0.102351	0.0266912	0.0298655	0.02693
TAG51:2-FA16:0	0.0593125	0.0645286	0.0573451	0.0188906	0.0201958	0.0186106
TAG51:2-FA16:1	0.0218152	0.0208252	0.0214515	0.00627534	0.00710091	0.00692993
TAG51:2-FA17:0	0.0216963	0.0215304	0.0227296	0.00665051	0.00728857	0.00757871
TAG51:2-FA18:1	0.141254	0.138359	0.12924	0.047878	0.0509111	0.0523008
TAG51:2-FA18:2	0.00946614	0.00862509	0.0081545	0.00278296	0.00219082	0.00220501
TAG51:3-FA16:1	0.0104633	0.00885101	0.00783337	0.00379092	0.00485233	0.00393507
TAG51:3-FA17:0	0.00360947	0.00302713	0.00336248	0.00128946	0.00103158	0.00117869
TAG51:3-FA18:2	0.0102991	0.0102335	0.00848363	0.00371129	0.00357268	0.00425323
TAG51:3-FA18:3	0.00288498	0.00235822	0.00262682	0.000425709	0.000522949	0.000601804
TAG51:4-FA16:1	0.00124177	0.00116885	0.000644489	0.000515741	0.000768424	0.00059217
TAG51:4-FA18:2	0.00122243	0.00135141	0.00125331	0.000708303	0.000609858	0.000468999
TAG51:4-FA18:3	0.00329984	0.0026874	0.00347784	0.00129133	0.000850781	0.00108085
TAG51:4-FA20:4	0.000656872	0.000706545	0.000612388	4.88042e-05	0.000155492	0.000154283
TAG51:5-FA18:2	8.87652e-05	0.000105092	0.000273886	5.00191e-05	0.000162262	0.000105703
TAG51:5-FA18:3	0.000467467	0.000344159	0.000327291	0.000149477	0.000104277	0.000196734
TAG52:0-FA16:0	0.0706876	0.0598063	0.0722724	0.0284651	0.0313966	0.0294262
TAG52:0-FA18:0	0.19206	0.164118	0.188099	0.0647987	0.0661777	0.0581459
TAG52:0-FA20:0	0.00546564	0.00529479	0.00537393	0.000813338	0.00110416	0.00152077
TAG52:1-FA16:0	0.584594	0.536496	0.551885	0.105226	0.130552	0.12137
TAG52:1-FA16:1	0.00881513	0.00927227	0.00779741	0.00123264	0.0018367	0.00166847
TAG52:1-FA18:0	0.589344	0.632016	0.600385	0.141144	0.143525	0.132443
TAG52:1-FA18:1	0.571402	0.545497	0.556018	0.123208	0.121124	0.124633
TAG52:1-FA20:0	0.00312574	0.003065	0.00266666	0.000753249	0.000550571	0.000639396
TAG52:1-FA20:1	0.0855235	0.0819614	0.0828637	0.0160506	0.0177356	0.0167277
TAG52:2-FA14:0	0.0123672	0.012682	0.013844	0.00307145	0.00357444	0.00367294
TAG52:2-FA16:0	1.02784	0.999365	1.00776	0.404443	0.426105	0.37912
TAG52:2-FA16:1	0.104739	0.103112	0.103186	0.0287334	0.0285943	0.0275085
TAG52:2-FA18:0	0.133188	0.159485	0.146168	0.0377926	0.0365508	0.0377949
TAG52:2-FA18:1	1.76518	1.76897	1.78036	0.845494	0.795125	0.803937
TAG52:2-FA18:2	0.0523018	0.0456347	0.0497429	0.0118333	0.0127348	0.0122151
TAG52:2-FA20:0	0.000893177	0.000887302	0.000818386	0.000200533	0.000126489	0.000291166
TAG52:2-FA20:1	0.0401164	0.0407782	0.0414168	0.0096663	0.0112895	0.0121482
TAG52:2-FA20:2	0.0211252	0.0172124	0.0197297	0.00518614	0.00530573	0.00534306
TAG52:3-FA14:0	0.00361226	0.00372359	0.00371326	0.00103473	0.00144877	0.0012443
TAG52:3-FA16:0	0.221904	0.216296	0.215931	0.0782172	0.0871946	0.0756599
TAG52:3-FA16:1	0.215627	0.186268	0.194644	0.0815972	0.0948577	0.0850783
TAG52:3-FA18:0	0.025261	0.02472	0.0250775	0.00482474	0.0068468	0.00578311
TAG52:3-FA18:1	0.566372	0.57548	0.584429	0.245329	0.25795	0.237428
TAG52:3-FA18:2	0.209606	0.19514	0.20632	0.0808398	0.0825937	0.0743873
TAG52:3-FA18:3	0.0159175	0.0152804	0.0175823	0.00271937	0.00268456	0.00325044
TAG52:3-FA20:0	0.000989784	0.00101955	0.00100061	0.000303001	0.000113645	0.00024306
TAG52:3-FA20:1	0.00452817	0.00436419	0.00411105	0.00118455	0.00133519	0.0014278
TAG52:3-FA20:2	0.0103064	0.00993866	0.00900249	0.0037464	0.00419614	0.00379248
TAG52:3-FA20:3	0.0155517	0.0153842	0.0145013	0.00301806	0.00306686	0.0029324
TAG52:4-FA14:0	0.00249332	0.00243399	0.00283131	0.000599079	0.000256201	0.00048551
TAG52:4-FA16:0	0.0722821	0.0639459	0.0675815	0.0233455	0.0236905	0.0221369
TAG52:4-FA16:1	0.0285044	0.032344	0.0332833	0.0136505	0.0136527	0.0150748
TAG52:4-FA18:0	0.00298698	0.00290105	0.00285711	0.000689525	0.000659119	0.000922001
TAG52:4-FA18:1	0.0892879	0.0862957	0.0877678	0.0319341	0.033915	0.0341427
TAG52:4-FA18:2	0.0453426	0.0392396	0.0421847	0.0196141	0.0237767	0.0205828
TAG52:4-FA18:3	0.0657117	0.0703879	0.0646544	0.0193124	0.0229643	0.0190732
TAG52:4-FA20:0	0.000525654	0.000434314	0.000610179	0.000183283	0.000191446	9.11485e-05
TAG52:4-FA20:2	0.000779664	0.000888657	0.000683229	0.000543647	0.000346607	0.000474018
TAG52:4-FA20:3	0.00691947	0.00574768	0.00695107	0.00168975	0.00114669	0.00236457
TAG52:4-FA20:4	0.0102095	0.0088138	0.00908728	0.00300729	0.00240283	0.00248382
TAG52:4-FA22:4	0.000637487	0.00066461	0.000489855	0.000323163	0.000205066	0.000272386
TAG52:5-FA14:0	0.00135507	0.00122065	0.00157758	0.000146533	0.00030628	0.000393529
TAG52:5-FA16:0	0.00500491	0.00375159	0.00366357	0.00131231	0.00176276	0.00279238
TAG52:5-FA16:1	0.00909031	0.00935142	0.00936475	0.00484189	0.00436645	0.00432649
TAG52:5-FA18:1	0.00904195	0.00802267	0.00877243	0.00355826	0.00358321	0.00396637
TAG52:5-FA18:2	0.00661659	0.00608363	0.00532599	0.00265821	0.00340875	0.00272251
TAG52:5-FA18:3	0.012407	0.0118095	0.012311	0.00485806	0.00592949	0.00540528
TAG52:5-FA20:3	0.000473889	0.000434948	0.00034181	0.00020122	0.000217217	9.06765e-05
TAG52:5-FA20:4	0.00552091	0.00520753	0.00459494	0.00215806	0.0022113	0.00189884
TAG52:5-FA20:5	0.00166324	0.00138131	0.0016583	0.000517592	0.000722717	0.000401637
TAG52:5-FA22:5	0.00177035	0.00153103	0.00224282	0.000264995	0.000283463	0.000343939
TAG52:6-FA14:0	0.000165426	0.000173843	8.07145e-05	0.000147626	5.39138e-05	0.000170415
TAG52:6-FA16:0	0.000658555	0.000627794	0.000554495	0.000277188	0.000338013	0.000171939
TAG52:6-FA16:1	0.000739703	0.000669458	0.000340927	0.000281998	0.000236481	0.000312712
TAG52:6-FA18:1	0.000180956	0.000378971	0.000183225	0.000113655	0.0001861	0.000181472
TAG52:6-FA18:2	0.000604618	0.000159227	0.000595298	0.000183814	0.000661522	0.000406575
TAG52:6-FA18:3	0.00165745	0.001578	0.00172088	0.000857642	0.000542511	0.00058466
TAG52:6-FA20:4	0.000419512	0.00026499	0.000226585	0.00033845	0.000172146	N/A
TAG52:6-FA20:5	0.000777445	0.000510695	0.000671604	0.000457691	0.000279393	0.000235754
TAG52:6-FA22:6	0.000853391	0.000431961	0.000348482	0.000105317	0.000238744	0.000130186
TAG52:7-FA16:0	0.00977613	0.00937764	0.00803797	0.00201432	0.00279636	0.00199089
TAG52:7-FA18:1	0.00777285	0.00860065	0.00843826	0.00242431	0.00216395	0.00174443
TAG52:7-FA20:5	N/A	5.50321e-05	5.85913e-05	7.65703e-05	N/A	7.2882e-05
TAG52:7-FA22:6	9.8331e-05	8.36662e-05	0.00017744	N/A	6.37652e-05	N/A
TAG52:8-FA16:1	0.00217042	0.00200915	0.00177052	0.000347269	0.000727959	0.000547249
TAG52:8-FA18:2	0.000581814	0.000714569	0.000639075	0.000128557	0.000180431	7.8499e-05
TAG53:0-FA16:0	0.00150463	0.00172618	0.00173974	0.000322447	0.000519351	0.000241992
TAG53:1-FA16:0	0.0243666	0.0216091	0.0224063	0.00379342	0.00419176	0.00498878
TAG53:1-FA17:0	0.0370702	0.0345411	0.04188	0.00696941	0.00752528	0.00811649
TAG53:1-FA18:0	0.047398	0.0476789	0.046732	0.00854679	0.00926162	0.0100523
TAG53:1-FA18:1	0.0353944	0.0323972	0.0342927	0.00664167	0.00663256	0.00694934
TAG53:2-FA16:0	0.0497684	0.0509348	0.0470248	0.0146876	0.0159426	0.0154551
TAG53:2-FA17:0	0.0888641	0.0865122	0.0861246	0.0301286	0.0271381	0.0256579
TAG53:2-FA18:1	0.242808	0.225861	0.228285	0.0733832	0.0793938	0.0786883
TAG53:2-FA18:2	0.00346349	0.00344029	0.00349636	0.000615408	0.00080513	0.00108101
TAG53:3-FA16:0	0.00726778	0.00854301	0.00916898	0.00237215	0.00313493	0.00302856
TAG53:3-FA17:0	0.0144579	0.0147415	0.0154946	0.00469292	0.0054271	0.00525689
TAG53:3-FA18:2	0.0166092	0.017567	0.0188101	0.00578701	0.00603127	0.00665699
TAG53:4-FA16:0	0.00254292	0.00249619	0.00270446	0.000572	0.00098518	0.000489634
TAG53:4-FA17:0	0.00470396	0.00529489	0.00334171	0.00132336	0.00167007	0.00127532
TAG53:4-FA18:2	0.00780776	0.00718432	0.0078733	0.00440047	0.00329757	0.00424755
TAG53:4-FA18:3	0.00548885	0.0046496	0.00673026	0.00136484	0.00138668	0.00208476
TAG53:4-FA20:4	0.00119278	0.00155776	0.00104313	0.000463688	0.000452733	0.000444929
TAG53:5-FA20:4	0.00158132	0.00127994	0.00144197	0.000649695	0.000552423	0.000528124
TAG53:6-FA20:4	N/A	8.28683e-05	0.000282655	0.000337295	8.62153e-05	4.54704e-05
TAG54:0-FA16:0	0.00390766	0.00370475	0.00401316	0.00111074	0.00105511	0.00130999
TAG54:0-FA18:0	0.0311003	0.0239642	0.024991	0.0219147	0.0212529	0.0188993
TAG54:1-FA16:0	0.0519141	0.0628757	0.0655255	0.0104697	0.00949465	0.0104515
TAG54:1-FA18:0	0.244631	0.237135	0.244949	0.0417017	0.0358838	0.042763
TAG54:1-FA18:1	0.093026	0.0838712	0.0904624	0.0152729	0.0134542	0.0161589
TAG54:1-FA20:0	0.0217478	0.0206592	0.0187424	0.00322219	0.00343715	0.0036853
TAG54:1-FA20:1	0.0598616	0.0527629	0.0557625	0.00784149	0.0071722	0.00753333
TAG54:2-FA16:0	0.245692	0.211065	0.235816	0.0606139	0.062212	0.0626809
TAG54:2-FA18:0	0.57935	0.533912	0.543555	0.157243	0.172497	0.16268
TAG54:2-FA18:1	0.98019	0.965866	0.938025	0.315805	0.333011	0.314977
TAG54:2-FA18:2	0.00894757	0.00881745	0.00955284	0.00210518	0.00208198	0.00239273
TAG54:2-FA20:0	0.00499889	0.00477909	0.00522439	0.000967174	0.000946082	0.00105104
TAG54:2-FA20:1	0.297209	0.271606	0.277416	0.0719632	0.078705	0.0741835
TAG54:2-FA20:2	0.0152551	0.0153823	0.0145817	0.00269809	0.00390894	0.00301916
TAG54:3-FA16:0	0.0663977	0.0670429	0.0709473	0.0193072	0.0210985	0.0209414
TAG54:3-FA16:1	0.0387916	0.0345564	0.0352153	0.0110852	0.0127927	0.0117731
TAG54:3-FA18:0	0.123014	0.102599	0.104585	0.0331532	0.0335628	0.0339042
TAG54:3-FA18:1	1.63491	1.49538	1.65673	0.861553	0.911361	0.880895
TAG54:3-FA18:2	0.1058	0.102429	0.10048	0.0306099	0.0326045	0.0307293
TAG54:3-FA18:3	0.00258136	0.00171259	0.00244769	0.000374799	0.000515821	0.000315236
TAG54:3-FA20:1	0.0595947	0.0544602	0.0605931	0.0164451	0.0171821	0.0177033
TAG54:3-FA20:2	0.069355	0.0654376	0.0692155	0.0226188	0.0241346	0.0219455
TAG54:3-FA20:3	0.0136728	0.0124138	0.0126496	0.00106163	0.00197624	0.00175984
TAG54:4-FA16:0	0.0548338	0.04843	0.0532639	0.0121994	0.0128044	0.0137958
TAG54:4-FA16:1	0.0110692	0.0106897	0.0111033	0.00495959	0.00346645	0.00403288
TAG54:4-FA18:0	0.0376903	0.0351353	0.0362973	0.00906796	0.0113666	0.0106253
TAG54:4-FA18:1	0.384069	0.373304	0.372367	0.162443	0.1603	0.158297
TAG54:4-FA18:2	0.176035	0.169026	0.168462	0.0840689	0.0883324	0.0899124
TAG54:4-FA18:3	0.0304404	0.0299123	0.0347269	0.00760104	0.00883732	0.00725017
TAG54:4-FA20:1	0.0100962	0.0102515	0.00928122	0.00270983	0.00275217	0.00234024
TAG54:4-FA20:2	0.0134901	0.0132181	0.0140236	0.00592137	0.00571915	0.00544801
TAG54:4-FA20:3	0.0492845	0.0506402	0.0499735	0.0126883	0.0126936	0.0109337
TAG54:4-FA20:4	0.00951184	0.00892035	0.00820637	0.00200529	0.00242105	0.0014986
TAG54:4-FA22:4	0.00521614	0.004228	0.00396146	0.00161945	0.00157215	0.00135531
TAG54:5-FA16:0	0.0239307	0.0242345	0.0232864	0.00660847	0.00621703	0.00628328
TAG54:5-FA16:1	0.00809286	0.00738862	0.00726743	0.00291317	0.00246662	0.00249444
TAG54:5-FA18:0	0.00257812	0.00276401	0.00201952	0.000889887	0.00115468	0.000796785
TAG54:5-FA18:1	0.116482	0.116565	0.114087	0.0516751	0.0521079	0.0539754
TAG54:5-FA18:2	0.0331931	0.0318369	0.028319	0.0175776	0.0216739	0.0170713
TAG54:5-FA18:3	0.0517732	0.0515026	0.0480106	0.021069	0.0211192	0.0212514
TAG54:5-FA20:2	0.00237982	0.00221165	0.00262121	0.000949907	0.000989658	0.000962285
TAG54:5-FA20:3	0.0104702	0.00978137	0.00912885	0.00289484	0.00334009	0.00321501
TAG54:5-FA20:4	0.0356119	0.0316059	0.0345529	0.013415	0.0142393	0.0116564
TAG54:5-FA20:5	0.000712235	0.000823784	0.000705735	0.000265797	0.000242531	0.000279549
TAG54:5-FA22:4	0.00268772	0.00270958	0.00195292	0.00142398	0.00098234	0.000911254
TAG54:5-FA22:5	0.0124849	0.0124177	0.0123853	0.00227619	0.00262736	0.001993
TAG54:6-FA16:0	0.00675472	0.00397276	0.00401648	0.00154436	0.00204152	0.00143981
TAG54:6-FA16:1	0.00434239	0.00360958	0.00333403	0.00126501	0.0013232	0.00129721
TAG54:6-FA18:1	0.00907184	0.00729127	0.00788471	0.00513448	0.00514409	0.00464946
TAG54:6-FA18:2	0.0137571	0.0125821	0.0127355	0.00849693	0.0105773	0.00962528
TAG54:6-FA18:3	0.00880066	0.00868911	0.00764076	0.00303762	0.00352531	0.00336646
TAG54:6-FA20:3	0.00125438	0.00154415	0.00124081	0.000388848	0.000428788	0.000564394
TAG54:6-FA20:4	0.00599619	0.00691051	0.00603498	0.00310338	0.00340329	0.0035547
TAG54:6-FA20:5	0.00666792	0.00731376	0.00559987	0.00242602	0.00192279	0.00192203
TAG54:6-FA22:5	0.00612764	0.00695298	0.00568842	0.00141637	0.00178373	0.00163147
TAG54:6-FA22:6	0.00397882	0.00454352	0.00401075	0.00106403	0.000918849	0.00105947
TAG54:7-FA16:1	0.000611979	0.000623499	0.000529243	0.00055983	0.000181265	0.000305895
TAG54:7-FA18:1	0.00145314	0.00107153	0.00129807	0.000513157	0.000462062	0.000599445
TAG54:7-FA18:2	0.000877475	0.000971087	0.00100259	0.000585029	0.00103668	0.000634953
TAG54:7-FA18:3	0.00256891	0.00205375	0.00265901	0.00162511	0.00158373	0.00138048
TAG54:7-FA20:4	0.00116147	0.00092965	0.00128457	0.000828046	0.000311317	0.000389656
TAG54:7-FA20:5	0.000771918	0.000801568	0.00106275	0.000644261	0.000494219	0.000817623
TAG54:7-FA22:5	0.000386399	0.000613592	0.000447132	0.000171364	0.000127348	0.00021364
TAG54:7-FA22:6	0.00258371	0.00175485	0.00184464	0.000524197	0.000643523	0.000541128
TAG54:8-FA18:2	0.000114799	8.65762e-05	3.84986e-05	0.000170648	N/A	0.000115614
TAG54:8-FA18:3	0.000119994	N/A	N/A	4.72384e-05	9.72123e-05	N/A
TAG54:8-FA20:4	N/A	9.70384e-05	4.29537e-05	N/A	3.03226e-05	4.12574e-05
TAG54:8-FA20:5	0.000413122	0.00024857	0.000398736	0.000102521	0.000264014	0.000177028
TAG54:8-FA22:6	0.000238889	0.00017835	0.000121322	0.000142855	9.42933e-05	N/A
TAG55:1-FA16:0	0.00307761	0.00283756	0.00272856	0.000477098	0.00041167	0.000938086
TAG55:1-FA18:1	0.00332013	0.00310866	0.0037745	0.000636222	0.000573231	0.000417978
TAG55:2-FA18:1	0.0393291	0.0380079	0.0365381	0.0112722	0.0124934	0.0115521
TAG55:2-FA18:2	0.000313566	0.000272522	0.000190751	0.000123502	5.66154e-05	8.66947e-05
TAG55:3-FA18:1	0.0818021	0.0799577	0.0801371	0.0343131	0.0366427	0.034348
TAG55:3-FA18:2	0.00384761	0.00357688	0.0032855	0.00118493	0.00134763	0.00109739
TAG55:4-FA18:1	0.0137126	0.0136241	0.0125947	0.00598018	0.00642055	0.00625617
TAG55:4-FA18:2	0.00567092	0.00532766	0.00554862	0.00315498	0.00310479	0.00338742
TAG55:5-FA18:1	0.00408794	0.00363826	0.00381728	0.00139097	0.00126609	0.00161329
TAG55:5-FA18:2	0.00109548	0.00101825	0.000943049	0.000531658	0.000461149	0.000480715
TAG55:5-FA20:4	0.00247697	0.00247944	0.00270506	0.000941711	0.000985769	0.000864491
TAG55:7-FA22:6	0.000633841	0.000621216	0.000709068	0.000165691	9.29682e-05	0.000228851
TAG56:1-FA16:0	0.0184421	0.0160757	0.0178496	0.00223914	0.00261711	0.00276574
TAG56:1-FA18:1	0.0082625	0.00735058	0.00841499	0.000952309	0.00125374	0.00145088
TAG56:2-FA16:0	0.0474447	0.0437814	0.0369206	0.00941426	0.00944344	0.0104999
TAG56:2-FA18:0	0.0834771	0.0822299	0.0798869	0.0173592	0.018429	0.0154035
TAG56:2-FA20:0	0.0214721	0.0192276	0.017995	0.00364894	0.00417583	0.00447486
TAG56:2-FA20:1	0.109296	0.106435	0.101707	0.0199268	0.0219943	0.0200754
TAG56:3-FA16:0	0.0177464	0.0177399	0.017416	0.00662189	0.00649677	0.00573979
TAG56:3-FA18:0	0.0284067	0.0272386	0.0295248	0.00739441	0.00838884	0.00774357
TAG56:3-FA18:1	0.409296	0.408425	0.382758	0.139251	0.147599	0.136384
TAG56:3-FA18:2	0.0103923	0.0112924	0.0103614	0.00217949	0.00271161	0.00304752
TAG56:3-FA20:0	0.00321204	0.00384864	0.00304636	0.0007229	0.00112353	0.000755152
TAG56:3-FA20:1	0.236924	0.225301	0.203646	0.0863669	0.0820761	0.079296
TAG56:3-FA20:2	0.0250223	0.0274435	0.0266572	0.00782541	0.00836223	0.00821189
TAG56:4-FA16:0	0.0140602	0.0126423	0.0119812	0.00254251	0.0036655	0.00318763
TAG56:4-FA18:0	0.0246869	0.0221251	0.0219907	0.00452746	0.00437766	0.004126
TAG56:4-FA18:1	0.120826	0.108051	0.116227	0.0454025	0.0459189	0.0456593
TAG56:4-FA18:2	0.0320576	0.0299654	0.0308701	0.0118717	0.0107243	0.0115259
TAG56:4-FA20:1	0.043	0.0370118	0.0364633	0.0130651	0.0138523	0.0132952
TAG56:4-FA20:2	0.0517627	0.0486448	0.0479019	0.023409	0.0247255	0.0233879
TAG56:4-FA20:3	0.024242	0.0229074	0.0214525	0.004616	0.00431423	0.00390898
TAG56:4-FA20:4	0.00188104	0.00238041	0.00194191	0.000670691	0.000588781	0.000824008
TAG56:4-FA22:4	0.00421597	0.0037088	0.00378096	0.000971356	0.00063008	0.000657006
TAG56:5-FA16:0	0.0184641	0.018404	0.016251	0.00516072	0.0066545	0.0066766
TAG56:5-FA18:0	0.0119852	0.0128793	0.0145943	0.00302326	0.00294987	0.00277099
TAG56:5-FA18:1	0.0833945	0.0809376	0.0906428	0.0267826	0.0303308	0.0258754
TAG56:5-FA18:2	0.00860541	0.00863126	0.00970137	0.00404392	0.00483866	0.00424148
TAG56:5-FA20:1	0.0134163	0.0131461	0.0121872	0.00397945	0.0039268	0.00397455
TAG56:5-FA20:2	0.00857025	0.00822463	0.00915112	0.00377066	0.00416484	0.00461674
TAG56:5-FA20:3	0.0412569	0.0370354	0.0360612	0.0110919	0.0124043	0.0117238
TAG56:5-FA20:4	0.0192066	0.0194202	0.0177287	0.00622536	0.00547797	0.00528737
TAG56:5-FA22:4	0.0163667	0.0160456	0.0190663	0.00718734	0.00724973	0.00720212
TAG56:5-FA22:5	0.00968495	0.00925289	0.00942088	0.0013845	0.00108002	0.00135585
TAG56:6-FA16:0	0.0266502	0.0241064	0.0258773	0.00674523	0.00661674	0.00708419
TAG56:6-FA18:0	0.00313137	0.00335598	0.00332262	0.000688469	0.00059211	0.0005688
TAG56:6-FA18:1	0.0492832	0.0441331	0.0464967	0.0152741	0.016453	0.0166835
TAG56:6-FA18:2	0.00672892	0.00610602	0.00567888	0.00240548	0.00250985	0.00218644
TAG56:6-FA18:3	0.00207797	0.00274296	0.00265307	0.000857926	0.00130649	0.00112418
TAG56:6-FA20:2	0.00237556	0.00227331	0.00255069	0.00108721	0.0015006	0.00138864
TAG56:6-FA20:3	0.00604039	0.00568597	0.00527315	0.00186731	0.00241598	0.0019079
TAG56:6-FA20:4	0.0249793	0.0258019	0.0227482	0.0113804	0.0115942	0.0113954
TAG56:6-FA20:5	0.00325308	0.00289972	0.00386383	0.000780938	0.000967718	0.000820338
TAG56:6-FA22:4	0.00375998	0.00307842	0.00271416	0.00161758	0.00242646	0.00190242
TAG56:6-FA22:5	0.0409051	0.0379629	0.0430264	0.0105325	0.0114008	0.00990949
TAG56:6-FA22:6	0.00180608	0.00131308	0.00105684	0.00050269	0.000290762	0.000511561
TAG56:7-FA16:0	0.00256406	0.00246165	0.00292208	0.000711013	0.000770502	0.000841509
TAG56:7-FA16:1	0.00315501	0.00239165	0.00362891	0.00112876	0.000945042	0.00133506
TAG56:7-FA18:0	0.000418972	0.000180427	0.000390611	0.000284316	3.14441e-05	0.000125061
TAG56:7-FA18:1	0.00516694	0.0105204	0.00607135	0.00303309	0.00285598	0.00299678
TAG56:7-FA18:2	0.00290214	0.00334001	0.00242212	0.000956007	0.00190029	0.00122927
TAG56:7-FA18:3	0.00219259	0.00205332	0.00207678	0.000747912	0.000593303	0.000608468
TAG56:7-FA20:3	0.00113673	0.00151179	0.00194086	0.000475814	0.000548334	0.000760775
TAG56:7-FA20:4	0.00333544	0.00343536	0.00412905	0.0021758	0.00224255	0.00235101
TAG56:7-FA20:5	0.00554098	0.00479635	0.00420383	0.0024985	0.0021494	0.0016065
TAG56:7-FA22:4	0.000484733	0.000672108	0.000831304	0.000377711	0.000182951	0.000259609
TAG56:7-FA22:5	0.00833215	0.00689931	0.00757497	0.00267264	0.00270012	0.00253418
TAG56:7-FA22:6	0.0172191	0.0158238	0.0166342	0.00451339	0.00398241	0.00408006
TAG56:8-FA16:0	0.000739737	0.00112828	0.000922987	0.000132051	0.000305586	0.000258402
TAG56:8-FA16:1	0.000337651	0.000697968	0.000313594	0.000227883	8.25268e-05	0.000182469
TAG56:8-FA18:1	0.00122687	0.00113042	0.0011937	0.000446019	0.000469897	0.000515566
TAG56:8-FA18:2	0.000496523	0.000775419	0.000592624	0.000202901	0.000418803	0.000380036
TAG56:8-FA18:3	0.00140815	0.00126365	0.000885542	0.000329737	0.000310439	0.000246363
TAG56:8-FA20:4	0.00111419	0.00150301	0.00123107	0.000588048	0.000987051	0.000562089
TAG56:8-FA20:5	0.000662607	0.000799965	0.000680154	0.000390388	0.000350307	0.000464503
TAG56:8-FA22:5	0.00137651	0.00140808	0.000966162	0.000271463	0.000509695	0.000399371
TAG56:8-FA22:6	0.00378182	0.00266592	0.00256568	0.000719016	0.00102336	0.000904577
TAG56:9-FA18:3	0.000114429	0.000438902	0.000232465	N/A	N/A	N/A
TAG56:9-FA20:4	0.000144272	3.6232e-05	0.000176211	N/A	4.07458e-05	N/A
TAG56:9-FA20:5	0.000250706	0.000289097	0.000214004	0.000110406	N/A	7.93483e-05
TAG56:9-FA22:6	0.000365469	0.00041958	0.00046185	0.000199239	0.000168718	0.000155877
TAG57:2-FA18:1	0.0041886	0.00569218	0.00462001	0.00137826	0.00146507	0.00184278
TAG57:3-FA18:2	0.000301798	0.0003944	0.000442616	8.36335e-05	0.000131663	N/A
TAG58:10-FA18:2	0.000163653	0.000147143	0.000119034	5.82741e-05	N/A	5.47973e-05
TAG58:10-FA20:4	6.7732e-05	7.37672e-05	0.000178553	6.92921e-05	N/A	0.00012468
TAG58:10-FA20:5	N/A	N/A	N/A	0.000112016	6.7047e-05	N/A
TAG58:10-FA22:5	9.76723e-05	0.000130245	0.000132437	N/A	N/A	0.000105491
TAG58:10-FA22:6	0.000632949	0.00071694	0.000617114	0.00021525	0.000289328	9.58492e-05
TAG58:2-FA18:1	0.0331878	0.0335823	0.0296541	0.00681423	0.00710642	0.00766386
TAG58:3-FA18:1	0.0775628	0.0747281	0.0772937	0.0234561	0.0258119	0.0268248
TAG58:5-FA18:1	0.0199605	0.0192212	0.0198635	0.00724376	0.00716921	0.00649992
TAG58:6-FA16:0	0.00746995	0.00722685	0.00716149	0.00165188	0.00141561	0.0011272
TAG58:6-FA18:0	0.00933792	0.0107121	0.00962749	0.00199911	0.00244119	0.00233111
TAG58:6-FA18:1	0.0280557	0.0264405	0.0290901	0.0119601	0.0135608	0.0158971
TAG58:6-FA20:4	0.00519946	0.00436026	0.0047387	0.00104912	0.00156541	0.000968059
TAG58:6-FA22:4	0.0101886	0.00963585	0.0123331	0.00695969	0.0078038	0.00595176
TAG58:6-FA22:5	0.0177046	0.0161669	0.0173371	0.00337634	0.00390082	0.00287618
TAG58:7-FA16:0	0.00210406	0.00207206	0.00179598	0.000337239	0.00080165	0.000535643
TAG58:7-FA18:0	0.000621419	0.00101806	0.00114774	0.000486541	0.000401802	0.000618077
TAG58:7-FA18:1	0.035137	0.031925	0.0326277	0.0125671	0.0125602	0.0131713
TAG58:7-FA18:2	0.00273626	0.00283566	0.00199459	0.00113173	0.00111975	0.00138982
TAG58:7-FA20:4	0.0013473	0.00154387	0.00130245	0.000367004	0.000503455	0.000771822
TAG58:7-FA22:4	0.00147513	0.0019002	0.00194146	0.0013991	0.00144061	0.000875756
TAG58:7-FA22:5	0.0302661	0.0273161	0.0285858	0.00933998	0.0103787	0.0112373
TAG58:7-FA22:6	0.00640635	0.00620021	0.00653927	0.00118095	0.00108294	0.00146032
TAG58:8-FA18:1	0.00287074	0.00313975	0.00305749	0.00168825	0.00122668	0.00137613
TAG58:8-FA18:2	0.00244926	0.00212113	0.00235477	0.0011164	0.00106185	0.00118563
TAG58:8-FA20:3	0.00051075	0.000702488	0.000832684	0.000188796	0.000186635	0.000148545
TAG58:8-FA20:4	0.00127478	0.000975629	0.00133706	0.000469414	0.000510637	0.000363297
TAG58:8-FA22:5	0.00494402	0.00452478	0.00545446	0.00189731	0.00216432	0.00190159
TAG58:8-FA22:6	0.0116706	0.0121054	0.0132219	0.00323465	0.00303937	0.00388319
TAG58:9-FA18:1	0.000958649	0.000703397	0.000767341	0.000288934	0.00018265	0.000420516
TAG58:9-FA18:2	0.000743201	0.000546137	0.000144418	0.000185938	0.000143044	0.000297819
TAG58:9-FA20:4	0.00143337	0.000813404	0.000670331	0.000213569	0.000525906	0.000278236
TAG58:9-FA22:5	0.00151268	0.00135597	0.00148856	0.000475507	0.000431275	0.000703908
TAG58:9-FA22:6	0.0017602	0.0019305	0.00168567	0.000738991	0.000897014	0.000518606
TAG60:10-FA22:5	0.00132433	0.00116869	0.00106834	0.000329167	0.000441771	0.000207881
TAG60:10-FA22:6	0.000408046	0.000438787	0.00058643	4.46666e-05	3.6342e-05	6.87877e-05
TAG60:11-FA22:5	0.000244235	0.000215705	0.000294165	N/A	0.000125683	N/A
TAG60:11-FA22:6	0.000915468	0.000278377	0.000527809	0.00019511	0.000235527	0.000115507

## Sheet: Table S9
Supplementary Table S9: List of TAG contents in WT and sgGPAT3 SR-Hep3B cells were examined by UHPLC-MS/MS
group	Hep3B SR-WT n1	Hep3B SR-WT n2	Hep3B SR-WT n3	Hep3B SR-sgGPAT3 n1	Hep3B SR-sgGPAT3 n2	Hep3B SR-sgGPAT3 n3
TAG40:0-FA14:0	0.000314067	0.0002354	0.000380624	0.000134711	0.00011778	0.000167216
TAG40:0-FA16:0	0.000424996	0.00040939	0.000343001	0.000339231	0.000224967	0.000162642
TAG42:0-FA14:0	0.0038236	0.00317916	0.00235506	0.00163249	0.00143469	0.00124025
TAG42:0-FA16:0	0.00233473	0.00255992	0.00231422	0.000653244	0.000707858	0.000870689
TAG42:1-FA14:0	0.00152412	0.00138661	0.00153427	0.000146651	0.000190053	0.000361826
TAG42:1-FA16:0	0.00112833	0.000807085	0.000687799	0.000270961	N/A	0.000104067
TAG42:1-FA16:1	0.000918824	0.00112679	0.00101295	8.27e-05	N/A	0.00011557
TAG42:1-FA18:1	0.000472411	0.000575627	0.000680714	0.000139737	0.000124346	0.000108411
TAG42:2-FA18:2	0.00017415	7.55e-05	N/A	N/A	N/A	N/A
TAG44:0-FA14:0	0.00897098	0.00870905	0.00820057	0.00296347	0.00350513	0.00407801
TAG44:0-FA16:0	0.0129581	0.0118307	0.011272	0.00318206	0.00296109	0.00259412
TAG44:0-FA18:0	0.000562435	0.000794561	0.000605944	0.0002619	0.000220672	0.000153928
TAG44:1-FA14:0	0.00828626	0.00916235	0.00933805	0.00105203	0.000899502	0.00109162
TAG44:1-FA16:0	0.00777842	0.00878899	0.00788496	0.000950327	0.000722354	0.000560067
TAG44:1-FA16:1	0.00688784	0.00599887	0.00658969	0.00116751	0.000758671	0.00105573
TAG44:1-FA18:1	0.00549307	0.00579151	0.00594498	0.000296723	0.000189567	0.000212409
TAG44:2-FA14:0	0.00201725	0.0018315	0.00162721	0.000209768	N/A	0.000228364
TAG44:2-FA16:0	0.0012082	0.00113678	0.000771778	N/A	0.000145231	0.000138211
TAG44:2-FA16:1	0.0035494	0.00336397	0.00275539	0.000770047	0.000310536	0.000513775
TAG44:2-FA18:1	0.00173616	0.00175097	0.00136251	0.000358337	0.000112692	7.39e-05
TAG44:2-FA18:2	0.00114133	0.00110391	0.00127136	N/A	N/A	4.43e-05
TAG44:3-FA18:2	0.000322408	0.000179216	0.000414793	N/A	N/A	N/A
TAG45:0-FA14:0	0.0048339	0.00418645	0.004343	0.00274906	0.00286893	0.00211416
TAG45:0-FA16:0	0.00833682	0.00613845	0.00658815	0.00432402	0.00372587	0.00296138
TAG45:1-FA16:0	0.00253154	0.00292901	0.00270072	0.00111319	0.000503692	0.000745619
TAG45:1-FA18:1	0.00281221	0.00341398	0.00241149	0.000327523	0.000132365	0.000255928
TAG46:0-FA14:0	0.0203319	0.0195808	0.0184818	0.00895982	0.0103517	0.00878348
TAG46:0-FA16:0	0.043789	0.0397058	0.0382388	0.0184695	0.0169505	0.0146965
TAG46:0-FA18:0	0.00319576	0.00283813	0.00275678	0.000864853	0.000463947	0.000301527
TAG46:1-FA14:0	0.0326275	0.0354569	0.0285586	0.00710319	0.00699599	0.00580825
TAG46:1-FA16:0	0.0465862	0.0471555	0.0441424	0.00751977	0.00715168	0.005189
TAG46:1-FA16:1	0.0181151	0.0202732	0.0174294	0.0060236	0.00542274	0.00464214
TAG46:1-FA18:0	0.00238679	0.00189113	0.00190486	0.000132756	0.000106113	9.76e-05
TAG46:1-FA18:1	0.0383006	0.0366875	0.0378104	0.00320982	0.00252087	0.0018892
TAG46:2-FA14:0	0.00907244	0.00861061	0.00852508	0.00163345	0.00130575	0.00100736
TAG46:2-FA16:0	0.0103484	0.00979559	0.0110611	0.000821084	0.000784323	0.000658718
TAG46:2-FA16:1	0.0209151	0.0197138	0.0182474	0.00287756	0.00263866	0.00280127
TAG46:2-FA18:1	0.0200919	0.0216394	0.0195621	0.000540084	0.000910356	0.000729936
TAG46:2-FA18:2	0.00769904	0.00634611	0.00560094	0.000283368	0.000410117	0.000267777
TAG46:3-FA14:0	0.00193279	0.00185119	0.00156951	0.000230696	2.39e-05	0.000137795
TAG46:3-FA16:0	0.0024095	0.00229936	0.00250451	N/A	N/A	4.76e-05
TAG46:3-FA16:1	0.00492132	0.00296321	0.0037548	0.000685568	0.000555964	0.000389784
TAG46:3-FA18:1	0.00273902	0.00270296	0.00229276	N/A	9.37e-05	9.83e-05
TAG46:3-FA18:2	0.00321365	0.00377919	0.0038254	0.000184758	0.000102129	9.9e-05
TAG46:3-FA18:3	0.00285373	0.00286832	0.00334532	4.06e-05	0.000140364	5.6e-05
TAG46:4-FA18:2	0.000552019	0.000296926	0.00035538	N/A	9.84e-05	N/A
TAG47:0-FA14:0	0.00323734	0.00323443	0.00305566	0.00134689	0.00136467	0.00146251
TAG47:0-FA16:0	0.0172251	0.0153572	0.0141505	0.0102045	0.00995827	0.00897423
TAG47:0-FA17:0	0.00338438	0.00402076	0.00338614	0.00242535	0.00186019	0.00167226
TAG47:1-FA14:0	0.00946542	0.01018	0.00966996	0.00227733	0.0023493	0.00198431
TAG47:1-FA16:0	0.0134024	0.0109734	0.0112612	0.00378999	0.00368136	0.0031584
TAG47:1-FA16:1	0.00893039	0.00688682	0.00571413	0.00365728	0.00281816	0.00274658
TAG47:1-FA17:0	0.00373902	0.00282309	0.0022991	0.000906	0.000595398	0.000844398
TAG47:1-FA18:1	0.0114142	0.0111931	0.0102008	0.00189372	0.0022108	0.00165007
TAG47:2-FA14:0	0.00212655	0.00247234	0.00231049	0.00059635	0.000528685	0.000190099
TAG47:2-FA16:1	0.00641923	0.0051293	0.00455679	0.00260826	0.00234971	0.00257003
TAG47:2-FA18:1	0.00583268	0.00462777	0.00539907	0.000590527	0.000373343	0.000366051
TAG47:2-FA18:2	0.00190411	0.00177176	0.0019864	0.000283762	0.000262083	0.000306993
TAG48:0-FA14:0	0.00891481	0.00742702	0.00859789	0.00312545	0.00336678	0.00259618
TAG48:0-FA16:0	0.114764	0.123637	0.121492	0.0802357	0.0915761	0.0724531
TAG48:0-FA18:0	0.0103665	0.0101939	0.0114988	0.00388827	0.00422648	0.00291996
TAG48:1-FA14:0	0.0835353	0.0851315	0.0919951	0.0253024	0.0262023	0.0201226
TAG48:1-FA16:0	0.167129	0.145174	0.155547	0.0564902	0.054257	0.044466
TAG48:1-FA16:1	0.0435982	0.0409961	0.0442119	0.0172586	0.0172925	0.0120775
TAG48:1-FA18:0	0.0129768	0.0120302	0.0109955	0.00136246	0.00121568	0.000935173
TAG48:1-FA18:1	0.110396	0.109005	0.0930219	0.0274881	0.023551	0.0226041
TAG48:2-FA14:0	0.0510639	0.0513816	0.0544103	0.00908748	0.00999013	0.00825379
TAG48:2-FA16:0	0.0515087	0.0453926	0.0477214	0.0123499	0.00972593	0.00829404
TAG48:2-FA16:1	0.0698387	0.0673367	0.0660455	0.0154154	0.0159759	0.0134783
TAG48:2-FA18:0	0.00304164	0.00329657	0.00290318	0.000188348	0.000100809	8.15e-05
TAG48:2-FA18:1	0.130278	0.124848	0.120664	0.0119788	0.00991527	0.00790666
TAG48:2-FA18:2	0.0187505	0.0168199	0.0193543	0.00384842	0.00354508	0.00305469
TAG48:3-FA14:0	0.0132875	0.0125369	0.0123397	0.00194968	0.00167446	0.00174352
TAG48:3-FA16:0	0.0107388	0.00975861	0.00950291	0.00118433	0.00120087	0.000613648
TAG48:3-FA16:1	0.0155415	0.0155963	0.0169577	0.0039124	0.00320699	0.00271544
TAG48:3-FA18:1	0.0278686	0.0285974	0.0270752	0.00118075	0.000733954	0.000724726
TAG48:3-FA18:2	0.0221958	0.0209169	0.0219533	0.00110476	0.000852545	0.00109738
TAG48:3-FA18:3	0.00782393	0.00980246	0.00854785	0.000950562	0.000825086	0.000794803
TAG48:4-FA14:0	0.00290986	0.0027003	0.00270076	0.000246419	0.00032898	0.000233315
TAG48:4-FA16:0	0.00149975	0.00149779	0.00175561	N/A	N/A	N/A
TAG48:4-FA16:1	0.0041276	0.00450941	0.00414499	0.000244757	0.000327479	0.000300548
TAG48:4-FA18:1	0.00724599	0.00687548	0.00747239	6.38e-05	7.39e-05	7.65e-05
TAG48:4-FA18:2	0.00409205	0.00521188	0.00453947	9.13e-05	9.4e-05	0.000251331
TAG48:4-FA18:3	0.0100895	0.00991961	0.0105415	0.00043577	0.000316699	0.000215683
TAG48:4-FA20:4	0.000576785	0.000686855	0.000802968	N/A	5.36e-05	N/A
TAG48:5-FA18:2	0.00136112	0.00123061	0.00107938	N/A	N/A	N/A
TAG48:5-FA18:3	0.00166403	0.00254749	0.00227906	N/A	3.42e-05	4.13e-05
TAG49:0-FA16:0	0.0152503	0.0154925	0.0152352	0.00798095	0.0073114	0.00709482
TAG49:0-FA17:0	0.0088628	0.00794068	0.00800111	0.0051684	0.00397028	0.0038233
TAG49:0-FA18:0	0.00604687	0.00528884	0.0053419	0.0021806	0.0013897	0.00198124
TAG49:1-FA14:0	0.00700195	0.0068252	0.00812951	0.00248853	0.00236538	0.00152223
TAG49:1-FA16:0	0.0512911	0.0497086	0.0482873	0.0197957	0.0172044	0.0156671
TAG49:1-FA16:1	0.00722918	0.00687585	0.00637203	0.00320962	0.00227673	0.00244663
TAG49:1-FA17:0	0.0105291	0.0123548	0.0129135	0.00518989	0.00402578	0.00348555
TAG49:1-FA18:1	0.0363748	0.0394025	0.0385464	0.0147164	0.011673	0.0093156
TAG49:2-FA14:0	0.00725774	0.00734054	0.00690417	0.00181363	0.00121224	0.000901353
TAG49:2-FA16:0	0.0126289	0.014299	0.0122862	0.00355969	0.00333887	0.00277342
TAG49:2-FA16:1	0.0183862	0.0197598	0.0173517	0.00555445	0.00527174	0.00441886
TAG49:2-FA17:0	0.00326086	0.00320627	0.00306842	0.000918154	0.00079186	0.00085089
TAG49:2-FA18:1	0.0278331	0.0284306	0.026125	0.00504119	0.0056494	0.00433231
TAG49:2-FA18:2	0.00663352	0.00602574	0.0064382	0.00129901	0.00208225	0.00124908
TAG49:3-FA16:0	0.00299637	0.00292632	0.00233511	0.000341938	0.000309272	0.000232982
TAG49:3-FA16:1	0.00464802	0.00443563	0.00489077	0.00151788	0.00124303	0.000869743
TAG49:3-FA18:2	0.00466046	0.00429503	0.00441209	0.00054842	0.000722808	0.000696912
TAG49:3-FA18:3	0.00267116	0.002693	0.00285293	0.000445063	0.000519016	N/A
TAG50:0-FA14:0	0.00206978	0.00176084	0.00174797	0.000912841	0.00103242	0.000400979
TAG50:0-FA16:0	0.129875	0.132078	0.120244	0.0935489	0.0812108	0.077085
TAG50:0-FA18:0	0.0679554	0.0709018	0.0650109	0.041709	0.0453067	0.0359404
TAG50:1-FA14:0	0.0268875	0.0252902	0.0281873	0.00587466	0.0052577	0.00553532
TAG50:1-FA16:0	0.451662	0.487756	0.513317	0.25108	0.230624	0.18974
TAG50:1-FA16:1	0.022278	0.0219566	0.0235801	0.0052799	0.00513881	0.00438776
TAG50:1-FA18:0	0.0537334	0.0562286	0.0592428	0.0134838	0.0109496	0.00916606
TAG50:1-FA18:1	0.268764	0.273123	0.28152	0.123476	0.127117	0.0852573
TAG50:1-FA20:1	0.00576355	0.00567419	0.00643132	0.00194079	0.00202749	0.00137482
TAG50:2-FA14:0	0.132929	0.127482	0.116199	0.0276078	0.0282044	0.0195833
TAG50:2-FA16:0	0.311132	0.304233	0.287222	0.0934152	0.0890042	0.0711873
TAG50:2-FA16:1	0.203216	0.215045	0.188748	0.0634387	0.059082	0.0535552
TAG50:2-FA18:0	0.0164538	0.0154832	0.015498	0.00246947	0.00276487	0.00178419
TAG50:2-FA18:1	0.429291	0.471744	0.436153	0.104017	0.113181	0.098603
TAG50:2-FA18:2	0.0453267	0.0426546	0.0460947	0.0139796	0.0156344	0.013438
TAG50:2-FA20:2	0.0025143	0.00242636	0.00204096	0.000829558	0.00115631	0.000637888
TAG50:3-FA14:0	0.0471387	0.0444011	0.0390276	0.00677873	0.00629103	0.00507853
TAG50:3-FA16:0	0.0672876	0.0681149	0.0694145	0.0154958	0.0146562	0.0125464
TAG50:3-FA16:1	0.0891463	0.0936346	0.0886146	0.0218251	0.020303	0.0175035
TAG50:3-FA18:0	0.00275742	0.00312817	0.00299422	0.000164029	0.000408398	0.000357858
TAG50:3-FA18:1	0.121391	0.113061	0.104388	0.0178387	0.0166201	0.013508
TAG50:3-FA18:2	0.081499	0.0729857	0.0730802	0.0134758	0.0145879	0.0115682
TAG50:3-FA18:3	0.0186473	0.0193456	0.0173452	0.00357415	0.00393633	0.00291026
TAG50:3-FA20:3	0.00283847	0.00286618	0.00303815	0.000425849	0.000686458	0.000519596
TAG50:4-FA14:0	0.0208794	0.0186388	0.0182226	0.00201786	0.00202816	0.00110907
TAG50:4-FA16:0	0.0123767	0.0133255	0.0130688	0.00166055	0.00148831	0.00104698
TAG50:4-FA16:1	0.014953	0.0181854	0.0168278	0.00238114	0.00264952	0.0017075
TAG50:4-FA18:1	0.0205314	0.0209588	0.0200543	0.00134676	0.00157959	0.00125128
TAG50:4-FA18:2	0.0130999	0.0128504	0.0131621	0.00154318	0.00151474	0.00123714
TAG50:4-FA18:3	0.0243648	0.024858	0.0245773	0.00235291	0.00231287	0.00218863
TAG50:4-FA20:3	0.00269721	0.00278483	0.00219287	0.000216677	0.000122345	7.2e-05
TAG50:4-FA20:4	0.00162997	0.00181612	0.00158697	0.000314161	0.000652483	0.000589412
TAG50:5-FA14:0	0.00270531	0.00347572	0.00282668	0.000200136	0.000319093	0.000186607
TAG50:5-FA16:0	0.000545744	0.000512476	0.000588885	0.00013894	5.93e-05	7.37e-05
TAG50:5-FA16:1	0.00270492	0.00320722	0.00375952	0.00037137	0.000443838	0.00028559
TAG50:5-FA18:1	0.00298821	0.00258852	0.00220208	6.52e-05	5.71e-05	0.000106195
TAG50:5-FA18:2	0.00392153	0.00313772	0.00281523	0.000384095	6.95e-05	0.000190706
TAG50:5-FA18:3	0.00550476	0.0051167	0.00586837	0.000422089	0.000261144	0.000200361
TAG50:5-FA20:4	0.00167453	0.00232083	0.00216386	0.000233138	0.000333743	N/A
TAG50:5-FA20:5	0.000319134	0.000280876	0.000215149	N/A	7.15e-05	4.5e-05
TAG50:6-FA20:4	0.000629436	0.000524835	0.000506462	N/A	N/A	N/A
TAG51:0-FA16:0	0.00432695	0.00376225	0.00358887	0.00187173	0.0013289	0.00136458
TAG51:0-FA17:0	0.0040861	0.00444392	0.00335882	0.00143782	0.00195998	0.00150745
TAG51:0-FA18:0	0.00769813	0.00762166	0.00648913	0.00333251	0.00352005	0.00289292
TAG51:1-FA16:0	0.0413416	0.0444186	0.0422981	0.0157551	0.0165573	0.0137235
TAG51:1-FA17:0	0.0370708	0.0334376	0.0396078	0.0140535	0.0156259	0.0114943
TAG51:1-FA18:0	0.0180832	0.0187341	0.018626	0.00414319	0.00385202	0.00339719
TAG51:1-FA18:1	0.0489111	0.043223	0.0414684	0.0147557	0.0148614	0.011184
TAG51:2-FA16:0	0.0458338	0.0427668	0.0406378	0.0139933	0.0132876	0.0115072
TAG51:2-FA16:1	0.0180809	0.0148954	0.0161666	0.00523448	0.00511036	0.00421471
TAG51:2-FA17:0	0.0198188	0.0188851	0.0202305	0.00659978	0.0063552	0.00437733
TAG51:2-FA18:1	0.122773	0.118594	0.12477	0.0324586	0.033335	0.0281787
TAG51:2-FA18:2	0.00613735	0.00702835	0.00702132	0.00240667	0.00234245	0.00149723
TAG51:3-FA16:1	0.014164	0.0128731	0.0125459	0.00293838	0.00275494	0.00239136
TAG51:3-FA17:0	0.00391064	0.00517081	0.00486492	0.000813373	0.00110209	0.000881571
TAG51:3-FA18:2	0.0177487	0.0176396	0.0170293	0.00389277	0.00415527	0.00338867
TAG51:3-FA18:3	0.00249558	0.00310051	0.00276646	0.000435554	0.000652761	0.000321066
TAG51:4-FA16:1	0.00251677	0.00302852	0.00270921	0.000508699	0.000359105	0.000473191
TAG51:4-FA18:2	0.00352276	0.00443142	0.00416209	0.000659484	0.000925221	0.000372595
TAG51:4-FA18:3	0.00863123	0.00822999	0.00811245	0.00115257	0.00103082	0.000916375
TAG51:4-FA20:4	0.0010513	0.000580333	0.00131777	0.000443648	0.000257374	0.000261954
TAG51:5-FA18:2	0.00077043	0.000950081	0.000714696	6.94e-05	6.65e-05	4.77e-05
TAG51:5-FA18:3	0.00148019	0.00133999	0.00162872	0.000159113	0.000176794	0.000155898
TAG52:0-FA16:0	0.0337397	0.0346013	0.0331519	0.031538	0.0323311	0.0278727
TAG52:0-FA18:0	0.0675327	0.0757006	0.0731015	0.0612793	0.0668275	0.0522584
TAG52:0-FA20:0	0.00138372	0.00159845	0.00161548	0.000539081	0.000617558	0.000283108
TAG52:1-FA16:0	0.202083	0.191818	0.137024	0.0587147	0.0613802	0.0514808
TAG52:1-FA16:1	0.00475885	0.00427962	0.00346517	0.000572451	0.000525642	0.000737878
TAG52:1-FA18:0	0.20626	0.194059	0.191855	0.0587387	0.0508632	0.0446423
TAG52:1-FA18:1	0.155632	0.171155	0.150651	0.0463901	0.0421902	0.0378895
TAG52:1-FA20:0	0.00273857	0.00248046	0.00212349	0.000551536	0.000570356	0.000197692
TAG52:1-FA20:1	0.0154854	0.0158458	0.0161628	0.00909379	0.00878451	0.00638688
TAG52:2-FA14:0	0.0146708	0.0154008	0.0164996	0.00411433	0.00464548	0.00354475
TAG52:2-FA16:0	0.754546	0.74207	0.718465	0.28592	0.274633	0.246261
TAG52:2-FA16:1	0.0656547	0.0669229	0.0676605	0.0157795	0.0149943	0.0117981
TAG52:2-FA18:0	0.110721	0.0982954	0.0997441	0.0248675	0.020803	0.0201275
TAG52:2-FA18:1	1.11574	1.07709	1.10116	0.493321	0.47335	0.426608
TAG52:2-FA18:2	0.0289087	0.029286	0.0255236	0.00863475	0.0080789	0.00676163
TAG52:2-FA20:0	0.00116859	0.00110254	0.000940564	0.000171102	0.000113762	0.000194198
TAG52:2-FA20:1	0.0305844	0.0348983	0.0306278	0.00993434	0.0108473	0.00816419
TAG52:2-FA20:2	0.00608478	0.00557633	0.00578684	0.00332034	0.00338462	0.00321625
TAG52:3-FA14:0	0.00877498	0.00833593	0.00790236	0.00266275	0.00200371	0.00164744
TAG52:3-FA16:0	0.262439	0.272481	0.274911	0.0830422	0.0807985	0.0669818
TAG52:3-FA16:1	0.213831	0.234094	0.211714	0.0618224	0.0549202	0.0481711
TAG52:3-FA18:0	0.0248693	0.0235843	0.0239963	0.00432729	0.00426218	0.0035498
TAG52:3-FA18:1	0.604051	0.604703	0.626885	0.185173	0.183926	0.143099
TAG52:3-FA18:2	0.223577	0.2195	0.211361	0.0618349	0.0625986	0.0494393
TAG52:3-FA18:3	0.00892664	0.00746961	0.00744451	0.00132298	0.000882565	0.00135639
TAG52:3-FA20:0	0.000980853	0.00104354	0.00085439	0.000381945	0.000286942	0.000270728
TAG52:3-FA20:1	0.0084344	0.00846612	0.00812608	0.00158158	0.00142073	0.001316
TAG52:3-FA20:2	0.0113758	0.0114988	0.0128175	0.00392116	0.00426775	0.00289257
TAG52:3-FA20:3	0.00635729	0.00733124	0.00656657	0.00247838	0.00182072	0.00183086
TAG52:4-FA14:0	0.00931157	0.00851314	0.00804503	0.00107216	0.00112591	0.00113638
TAG52:4-FA16:0	0.11125	0.113435	0.11549	0.0225382	0.0214645	0.0194795
TAG52:4-FA16:1	0.0722826	0.0673013	0.0723746	0.0143274	0.0151669	0.011113
TAG52:4-FA18:0	0.00594288	0.00437732	0.00658364	0.00058618	0.000534672	0.000403487
TAG52:4-FA18:1	0.154239	0.158895	0.152507	0.0258067	0.0249154	0.0212662
TAG52:4-FA18:2	0.0974003	0.0952023	0.097602	0.0245936	0.0188397	0.0176088
TAG52:4-FA18:3	0.0860179	0.0943575	0.0928827	0.0169791	0.0144398	0.013295
TAG52:4-FA20:0	0.000650083	0.000830924	0.000869899	0.000212582	4.55e-05	9.84e-05
TAG52:4-FA20:2	0.00296014	0.00344953	0.00284202	0.000606892	0.000626642	0.000314867
TAG52:4-FA20:3	0.00994214	0.0138771	0.0133524	0.00214948	0.00216413	0.00152036
TAG52:4-FA20:4	0.00687711	0.00710414	0.0061866	0.00236924	0.00337635	0.00245882
TAG52:4-FA22:4	0.00219974	0.00291214	0.00204841	0.000394	0.000259255	0.000219094
TAG52:5-FA14:0	0.00424801	0.00417997	0.00390031	0.000552569	0.000616681	0.000453509
TAG52:5-FA16:0	0.0177687	0.0183018	0.0176849	0.00282127	0.00241276	0.00287278
TAG52:5-FA16:1	0.0324904	0.0321743	0.0338588	0.00419096	0.00446482	0.00345004
TAG52:5-FA18:1	0.0352028	0.0324893	0.0337282	0.00297437	0.00354386	0.0026438
TAG52:5-FA18:2	0.0241284	0.0231029	0.0235727	0.00345181	0.00336708	0.00242817
TAG52:5-FA18:3	0.0463374	0.0448154	0.0440951	0.00498818	0.00391405	0.00369369
TAG52:5-FA20:3	0.00280232	0.00322572	0.00332562	0.000177777	0.00026951	0.000358361
TAG52:5-FA20:4	0.0110821	0.0112157	0.0119529	0.00351075	0.0023381	0.0023393
TAG52:5-FA20:5	0.000968414	0.00137191	0.000941992	0.000481463	0.000337267	0.00045984
TAG52:5-FA22:5	0.00287047	0.00255574	0.00338251	0.000420258	0.000466264	0.000364214
TAG52:6-FA14:0	0.00113046	0.00116491	0.000772138	8.88e-05	N/A	6.01e-05
TAG52:6-FA16:0	0.00332738	0.00291882	0.00352598	0.000352769	0.000179223	0.000339583
TAG52:6-FA16:1	0.00508086	0.00495998	0.00556567	0.000732731	0.000442596	0.000529555
TAG52:6-FA18:1	0.00242105	0.00170071	0.00163883	0.000352055	0.000212861	7.09e-05
TAG52:6-FA18:2	0.00527134	0.00502078	0.00406594	0.000299206	0.000317927	0.000238924
TAG52:6-FA18:3	0.0106425	0.0106504	0.012361	0.000611762	0.000985652	0.000796702
TAG52:6-FA20:4	0.00223853	0.00270929	0.00280513	0.00065846	0.000357098	0.000427501
TAG52:6-FA20:5	0.00214176	0.00166944	0.00191258	0.000135585	0.000288646	0.000235291
TAG52:6-FA22:6	0.000471049	0.000219401	0.000527451	0.000192918	0.000109965	4.14e-05
TAG52:7-FA16:0	0.00370776	0.00328988	0.0037408	0.00165914	0.00152487	0.00155972
TAG52:7-FA18:1	0.0031723	0.00345392	0.00349656	0.00104413	0.00138465	0.00130794
TAG52:7-FA20:5	0.000419378	0.000369608	0.000591426	0.000117717	N/A	6.78e-05
TAG52:7-FA22:6	0.000434815	0.000437992	0.000504412	4.47e-05	9.99e-05	8.2e-05
TAG52:8-FA16:1	0.00195429	0.00161225	0.00177099	0.000678388	0.000677748	0.000307922
TAG52:8-FA18:2	0.000432366	0.000529494	0.000531205	0.000157277	0.000183195	0.000255685
TAG53:0-FA16:0	0.00069243	0.000792234	0.000557758	0.000480997	0.000384902	0.00014506
TAG53:1-FA16:0	0.00691365	0.00717483	0.00655716	0.00219848	0.00256426	0.00191078
TAG53:1-FA17:0	0.0115387	0.0114747	0.0103945	0.00368701	0.00336929	0.0025739
TAG53:1-FA18:0	0.0164081	0.0148934	0.0142941	0.00358476	0.00418172	0.00352739
TAG53:1-FA18:1	0.0106344	0.0123325	0.0114013	0.00328819	0.00330078	0.00250187
TAG53:2-FA16:0	0.0224424	0.0237484	0.0230664	0.00981176	0.0109887	0.0084068
TAG53:2-FA17:0	0.0477874	0.0509888	0.0502496	0.0187599	0.0199141	0.0155918
TAG53:2-FA18:1	0.115283	0.123542	0.120588	0.0454968	0.0450048	0.0350505
TAG53:2-FA18:2	0.00247875	0.0022276	0.00212766	0.00095167	0.000606885	0.000444264
TAG53:3-FA16:0	0.00702255	0.00735696	0.00705543	0.00257608	0.00295118	0.00266282
TAG53:3-FA17:0	0.0164058	0.0164488	0.0167047	0.00512611	0.00512004	0.00521414
TAG53:3-FA18:2	0.019508	0.0152965	0.0196733	0.00581831	0.00529055	0.00476375
TAG53:4-FA16:0	0.00356354	0.00269221	0.00295676	0.000787076	0.000826097	0.000802213
TAG53:4-FA17:0	0.00699557	0.00729623	0.00709961	0.00156965	0.00138772	0.00105292
TAG53:4-FA18:2	0.0136849	0.0118384	0.0138374	0.00286316	0.00329113	0.00324688
TAG53:4-FA18:3	0.00702064	0.00801512	0.0075772	0.00130839	0.00136155	0.00115434
TAG53:4-FA20:4	0.00128509	0.00146924	0.00120143	0.000403943	0.000375247	0.000376852
TAG53:5-FA20:4	0.00254158	0.00151495	0.00221266	0.000663627	0.000873855	0.000400866
TAG53:6-FA20:4	0.00039593	0.000791421	0.000574651	9.83e-05	0.000156585	9.45e-05
TAG54:0-FA16:0	0.00174121	0.00165559	0.00143897	0.00124401	0.000822367	0.00120406
TAG54:0-FA18:0	0.0288229	0.0248534	0.0243866	0.024492	0.0214141	0.0213567
TAG54:1-FA16:0	0.0147466	0.0154496	0.0139401	0.00436279	0.00446928	0.0032898
TAG54:1-FA18:0	0.0751807	0.0737027	0.0746569	0.0167688	0.015034	0.0118696
TAG54:1-FA18:1	0.0267117	0.0311999	0.0238531	0.00693404	0.00547035	0.00542455
TAG54:1-FA20:0	0.00852243	0.00781526	0.00585037	0.00239516	0.00227293	0.00137484
TAG54:1-FA20:1	0.00524947	0.0066935	0.00534192	0.00184099	0.00200717	0.00192842
TAG54:2-FA16:0	0.0973704	0.088498	0.0822766	0.0450714	0.0505377	0.0378227
TAG54:2-FA18:0	0.293698	0.302127	0.281549	0.0690868	0.0837002	0.0600545
TAG54:2-FA18:1	0.515442	0.43519	0.495919	0.159219	0.154539	0.121807
TAG54:2-FA18:2	0.00839637	0.00803108	0.00701863	0.00156509	0.00156153	0.00149964
TAG54:2-FA20:0	0.00537241	0.00498126	0.00557785	0.000745055	0.000591882	0.000445732
TAG54:2-FA20:1	0.0980607	0.0934864	0.093182	0.0519335	0.0517878	0.035676
TAG54:2-FA20:2	0.00256484	0.0023933	0.00250648	0.000951875	0.000976381	0.00060958
TAG54:3-FA16:0	0.0451717	0.0455657	0.0493728	0.0206286	0.0191747	0.0164785
TAG54:3-FA16:1	0.038567	0.0372855	0.0346882	0.010642	0.0114182	0.0097477
TAG54:3-FA18:0	0.100167	0.118093	0.114208	0.0274596	0.0258571	0.02081
TAG54:3-FA18:1	1.26006	1.30901	1.29389	0.528528	0.475007	0.442732
TAG54:3-FA18:2	0.0973817	0.0897198	0.0954791	0.0255384	0.0217194	0.0208222
TAG54:3-FA18:3	0.00146004	0.0017241	0.00167313	0.000279682	0.000331089	0.00032831
TAG54:3-FA20:1	0.0542502	0.0556073	0.0513436	0.0168557	0.0151758	0.0148948
TAG54:3-FA20:2	0.0319771	0.0298847	0.0308681	0.0188883	0.0197935	0.0166807
TAG54:3-FA20:3	0.00415475	0.00343101	0.00382693	0.00127057	0.00103129	0.00071765
TAG54:4-FA16:0	0.0469928	0.0438976	0.0446992	0.0133012	0.0138935	0.0115981
TAG54:4-FA16:1	0.0192453	0.0172809	0.0180599	0.00305627	0.00433628	0.00319998
TAG54:4-FA18:0	0.0391955	0.0378304	0.0411545	0.00705159	0.00657954	0.00514824
TAG54:4-FA18:1	0.491389	0.478991	0.473016	0.141167	0.127164	0.106292
TAG54:4-FA18:2	0.254261	0.228059	0.258516	0.0703207	0.0672453	0.0562527
TAG54:4-FA18:3	0.0295675	0.0298075	0.031835	0.00450032	0.00349578	0.00360099
TAG54:4-FA20:1	0.0113192	0.0134235	0.0148291	0.00293511	0.00299612	0.00292641
TAG54:4-FA20:2	0.0191318	0.0163822	0.0160895	0.00626005	0.00699432	0.00475561
TAG54:4-FA20:3	0.0364135	0.036247	0.0393126	0.0119931	0.0108575	0.00965387
TAG54:4-FA20:4	0.00400226	0.00385557	0.004257	0.00205485	0.00124978	0.00186347
TAG54:4-FA22:4	0.00489344	0.00492386	0.00470716	0.0012886	0.00173587	0.00135392
TAG54:5-FA16:0	0.0216423	0.0236492	0.0255521	0.0075959	0.00787863	0.00655528
TAG54:5-FA16:1	0.017216	0.0171749	0.0161025	0.00266591	0.00266987	0.00292524
TAG54:5-FA18:0	0.00730166	0.00820085	0.00710518	0.000887702	0.000612981	0.000768529
TAG54:5-FA18:1	0.198768	0.223314	0.207845	0.0387653	0.0376518	0.0336602
TAG54:5-FA18:2	0.0713912	0.0783393	0.0745323	0.0217865	0.0179012	0.0162449
TAG54:5-FA18:3	0.0957034	0.103126	0.096342	0.0145134	0.0153175	0.0116247
TAG54:5-FA20:2	0.00457297	0.00466332	0.00401963	0.00140399	0.00071504	0.000876015
TAG54:5-FA20:3	0.021068	0.0216834	0.0191489	0.0033359	0.00298527	0.00274086
TAG54:5-FA20:4	0.0340435	0.0315655	0.033911	0.0134882	0.0133043	0.012309
TAG54:5-FA20:5	0.000602927	0.000448359	0.000310376	0.000326863	0.000265274	8e-05
TAG54:5-FA22:4	0.0127041	0.0112037	0.010761	0.00164419	0.00180243	0.00137885
TAG54:5-FA22:5	0.00576336	0.00536484	0.0052372	0.00163131	0.00195182	0.00107062
TAG54:6-FA16:0	0.00897785	0.00854083	0.00797848	0.00211219	0.00211869	0.00141119
TAG54:6-FA16:1	0.00938817	0.00813753	0.00972859	0.00132695	0.00166431	0.00130983
TAG54:6-FA18:1	0.0337557	0.0333699	0.0327699	0.00494623	0.00440533	0.0034973
TAG54:6-FA18:2	0.0319873	0.0344495	0.0367653	0.0106591	0.00912569	0.00758058
TAG54:6-FA18:3	0.0302682	0.0295196	0.0313062	0.00386425	0.00315529	0.00286638
TAG54:6-FA20:3	0.0047144	0.00438795	0.00535536	0.000604857	0.000479725	0.000183727
TAG54:6-FA20:4	0.0164956	0.0142908	0.0172698	0.00388792	0.00468805	0.00330928
TAG54:6-FA20:5	0.00563214	0.00616721	0.0053945	0.00170829	0.0012153	0.00108297
TAG54:6-FA22:5	0.0111253	0.0100498	0.0113587	0.00151237	0.0018618	0.00107535
TAG54:6-FA22:6	0.00112798	0.00127113	0.000991123	0.000677911	0.000596131	0.000568819
TAG54:7-FA16:1	0.00218872	0.00209389	0.0017872	0.000141818	0.000222065	0.000268619
TAG54:7-FA18:1	0.00565293	0.00637179	0.00627287	0.000646629	0.000567082	0.000483015
TAG54:7-FA18:2	0.00491438	0.00423184	0.00399776	0.000965078	0.00069175	0.00066748
TAG54:7-FA18:3	0.0160515	0.0126992	0.0138321	0.00130245	0.00128844	0.00140392
TAG54:7-FA20:4	0.00380862	0.00412968	0.00397617	0.000777953	0.000714962	0.000758368
TAG54:7-FA20:5	0.00325034	0.00289926	0.00285079	0.000515779	0.000761217	0.000523149
TAG54:7-FA22:5	0.00266482	0.00224523	0.002811	5.15e-05	0.000205498	0.000206032
TAG54:7-FA22:6	0.00241631	0.00255622	0.00322756	0.000533137	0.000208621	0.000354351
TAG54:8-FA18:2	0.000937388	0.00108706	0.000869447	0.000177514	N/A	8.39e-05
TAG54:8-FA18:3	0.00174167	0.00229608	0.00194997	0.000183509	N/A	0.000177338
TAG54:8-FA20:4	0.000587482	0.00067968	0.000848798	0.000156612	0.000105169	0.000100884
TAG54:8-FA20:5	0.000724339	0.000803024	0.000628964	0.000180219	0.000210691	6.23e-05
TAG54:8-FA22:6	0.000957312	0.000558955	0.000589823	8.53e-05	N/A	6.15e-05
TAG55:1-FA16:0	0.000746815	0.000904107	0.00112195	0.000499054	0.000385502	0.000249901
TAG55:1-FA18:1	0.00125308	0.00119874	0.00152654	0.000381206	0.000530746	0.000310368
TAG55:2-FA18:1	0.020404	0.0218134	0.021744	0.006757	0.00714181	0.00595918
TAG55:2-FA18:2	0.00028812	0.000320643	0.000346221	2.42e-05	0.000121119	6.7e-05
TAG55:3-FA18:1	0.0606647	0.0573292	0.063608	0.0249682	0.0239029	0.0213706
TAG55:3-FA18:2	0.00462392	0.0036387	0.00531276	0.00141889	0.00180903	0.000979389
TAG55:4-FA18:1	0.0178142	0.0172713	0.0171924	0.00561692	0.00482876	0.0044224
TAG55:4-FA18:2	0.00928194	0.00857427	0.0089986	0.00250824	0.00271213	0.00264504
TAG55:5-FA18:1	0.00580285	0.00704218	0.00671152	0.00137309	0.00099937	0.0011557
TAG55:5-FA18:2	0.00205931	0.00283604	0.00266642	0.000716711	0.000654437	0.000544365
TAG55:5-FA20:4	0.00224872	0.00237395	0.00245693	0.00100165	0.00082256	0.000932766
TAG55:7-FA22:6	0.000649628	0.000594022	0.00051506	0.000303415	2.7e-05	0.000235391
TAG56:10-FA18:2	0.000212649	0.000224543	8.36e-05	3.01e-05	5.6e-05	3.4e-05
TAG56:1-FA16:0	0.00355955	0.00387742	0.00244693	0.000778923	0.000857783	0.000465901
TAG56:1-FA18:1	0.00267124	0.00325483	0.00232519	0.000844963	0.00068798	0.000540841
TAG56:2-FA16:0	0.0167221	0.0167993	0.016171	0.00749405	0.00681433	0.00592397
TAG56:2-FA18:0	0.0311566	0.0314429	0.026173	0.0118043	0.0112565	0.00874233
TAG56:2-FA20:0	0.0136279	0.0152396	0.0136059	0.00287151	0.00224061	0.00206639
TAG56:2-FA20:1	0.030793	0.0317306	0.0269762	0.0104105	0.0140033	0.0110787
TAG56:3-FA16:0	0.00992187	0.0103981	0.00871058	0.00638819	0.00534961	0.00564355
TAG56:3-FA18:0	0.0186735	0.0194736	0.0201374	0.00742849	0.00709032	0.00676077
TAG56:3-FA18:1	0.276078	0.269223	0.253357	0.122529	0.130946	0.0943048
TAG56:3-FA18:2	0.0111659	0.0125469	0.0103089	0.00320933	0.00300417	0.0022934
TAG56:3-FA20:0	0.00553877	0.00542182	0.0062136	0.000756616	0.000644877	0.000773972
TAG56:3-FA20:1	0.157279	0.163107	0.149977	0.0642971	0.07274	0.0579791
TAG56:3-FA20:2	0.00941023	0.0116528	0.0110931	0.00547546	0.00598265	0.00401414
TAG56:4-FA16:0	0.00958086	0.0101741	0.00924791	0.00367002	0.00398481	0.00241265
TAG56:4-FA18:0	0.0180011	0.0172685	0.0170635	0.00469422	0.0044094	0.00422914
TAG56:4-FA18:1	0.117177	0.114022	0.121834	0.0422233	0.046321	0.0374092
TAG56:4-FA18:2	0.049137	0.0442653	0.0431338	0.0119117	0.0124289	0.0130472
TAG56:4-FA20:1	0.0456397	0.0540073	0.0526088	0.0164701	0.0144806	0.012998
TAG56:4-FA20:2	0.0422727	0.0426183	0.0471978	0.0224688	0.0193305	0.0185174
TAG56:4-FA20:3	0.0133868	0.0123524	0.0132154	0.00404928	0.00331763	0.00334737
TAG56:4-FA20:4	0.00226993	0.00160582	0.0020505	0.000516057	0.000595483	0.000279998
TAG56:4-FA22:4	0.00228692	0.00185059	0.00201585	0.000394931	0.000668738	0.000437736
TAG56:5-FA16:0	0.0273614	0.0236244	0.0241914	0.00728425	0.00699953	0.00546023
TAG56:5-FA18:0	0.0054292	0.00681388	0.00974325	0.00267037	0.00210352	0.00158444
TAG56:5-FA18:1	0.102913	0.0997532	0.0867771	0.0254869	0.0276921	0.0215541
TAG56:5-FA18:2	0.0181359	0.0190065	0.0180196	0.00497209	0.00449209	0.00436355
TAG56:5-FA20:1	0.0224935	0.0192253	0.0239782	0.00411109	0.0036505	0.00379136
TAG56:5-FA20:2	0.0155087	0.0146367	0.0142084	0.00519058	0.00578138	0.00354155
TAG56:5-FA20:3	0.0391442	0.0412554	0.0468529	0.0111999	0.0100299	0.00988084
TAG56:5-FA20:4	0.0137569	0.0140706	0.0133414	0.00606262	0.00499075	0.00440753
TAG56:5-FA22:4	0.0282044	0.0272585	0.0318463	0.00761969	0.00715539	0.00567075
TAG56:5-FA22:5	0.00226706	0.00251186	0.00200649	0.00078876	0.000819964	0.000659987
TAG56:6-FA16:0	0.0219797	0.0231064	0.0221339	0.0068433	0.00641883	0.00510312
TAG56:6-FA18:0	0.00267741	0.00320784	0.00382419	0.000693831	0.000899094	0.000447012
TAG56:6-FA18:1	0.0553801	0.0539655	0.0546174	0.0143938	0.0147114	0.0115653
TAG56:6-FA18:2	0.0171834	0.0168788	0.0180773	0.00275485	0.00257546	0.00211113
TAG56:6-FA18:3	0.00806044	0.00912028	0.00863862	0.00127074	0.00100468	0.000957096
TAG56:6-FA20:2	0.00617566	0.00598603	0.00622606	0.00100498	0.00133952	0.00126771
TAG56:6-FA20:3	0.013181	0.0167317	0.0132183	0.00246623	0.00288275	0.00191531
TAG56:6-FA20:4	0.0332215	0.0319041	0.0331939	0.0109418	0.012475	0.00967223
TAG56:6-FA20:5	0.00276363	0.00213536	0.00227909	0.000570661	0.000363473	0.000343695
TAG56:6-FA22:4	0.0168829	0.0170769	0.0154708	0.0022698	0.00215092	0.00208902
TAG56:6-FA22:5	0.0264215	0.0265265	0.0291462	0.00801285	0.00799138	0.00618208
TAG56:6-FA22:6	0.000770286	0.000752519	0.000628753	0.00020802	0.000248856	0.000249656
TAG56:7-FA16:0	0.00514473	0.00485741	0.00554429	0.000922372	0.00128304	0.000995728
TAG56:7-FA16:1	0.00791507	0.00841048	0.00774035	0.000984748	0.00111823	0.000753648
TAG56:7-FA18:0	0.000696245	0.000654153	0.000824894	4.7e-05	0.000147802	0.000138783
TAG56:7-FA18:1	0.0167066	0.0161278	0.0171951	0.00243633	0.00224961	0.00182245
TAG56:7-FA18:2	0.0100503	0.0100663	0.00951497	0.00173316	0.0015392	0.00165666
TAG56:7-FA18:3	0.00863514	0.0072215	0.00803283	0.000613396	0.000732605	0.000489646
TAG56:7-FA20:3	0.00626017	0.00562718	0.00634385	0.000506836	0.000395955	0.000306042
TAG56:7-FA20:4	0.011371	0.012071	0.0126492	0.00268236	0.00303706	0.00271641
TAG56:7-FA20:5	0.00657467	0.00628023	0.00722676	0.00119488	0.00107283	0.00120208
TAG56:7-FA22:4	0.00377301	0.00376412	0.00372524	0.000291576	0.000187043	0.000403249
TAG56:7-FA22:5	0.0143381	0.0149536	0.0145911	0.00186699	0.00226003	0.00219623
TAG56:7-FA22:6	0.00630871	0.00596566	0.00601334	0.00216754	0.0024426	0.00234112
TAG56:8-FA16:0	0.00209219	0.00198257	0.00223805	0.000314944	0.000288693	0.00028115
TAG56:8-FA16:1	0.00139907	0.00186883	0.00192608	4.61e-05	9.23e-05	0.000131833
TAG56:8-FA18:1	0.00256005	0.00268995	0.00279576	0.000401356	0.000331722	0.000436405
TAG56:8-FA18:2	0.00322102	0.00250473	0.00254661	0.00020477	0.000175911	0.000263289
TAG56:8-FA18:3	0.00417254	0.00244958	0.00227886	0.000344549	0.000326004	0.000200895
TAG56:8-FA20:4	0.00520352	0.00595875	0.00564217	0.000885409	0.000588635	0.000658656
TAG56:8-FA20:5	0.00230464	0.00186863	0.00285887	0.000431986	0.000340391	0.000162097
TAG56:8-FA22:5	0.003777	0.00449262	0.00329848	0.000395378	0.000497	0.000333613
TAG56:8-FA22:6	0.00338836	0.00279186	0.00320761	0.000638856	0.00097134	0.000538463
TAG56:9-FA18:3	0.00152847	0.00122577	0.00129459	N/A	0.000136817	0.000156692
TAG56:9-FA20:4	0.000535132	0.000690068	0.00095821	4.01e-05	0.000120277	8.24e-05
TAG56:9-FA20:5	0.00124353	0.000582247	0.00129445	0.00011308	0.000151197	4.74e-05
TAG56:9-FA22:6	0.000552364	0.000773776	0.000939006	0.000173688	N/A	0.000143343
TAG57:2-FA18:1	0.00366207	0.00350796	0.00303734	0.00145565	0.00115916	0.000969052
TAG57:3-FA18:2	0.00064621	0.000809711	0.000509972	8.34e-05	0.000245055	0.000167889
TAG58:10-FA18:2	0.000844759	0.000614782	0.000371374	9.19e-05	8.94e-05	1.9e-05
TAG58:10-FA20:4	0.000500081	0.000421516	0.000443278	0.000133284	2.76e-05	2.63e-05
TAG58:10-FA20:5	0.000318247	0.000369814	0.000311353	N/A	N/A	N/A
TAG58:10-FA22:5	0.0011123	0.000686113	0.00106847	2.95e-05	9.41e-05	5.06e-05
TAG58:10-FA22:6	0.00144384	0.00122933	0.00132806	0.000149029	0.000201412	0.000131514
TAG58:2-FA18:1	0.0140999	0.0147979	0.0147233	0.00261022	0.00260111	0.00263679
TAG58:3-FA18:1	0.0610852	0.0678529	0.0669182	0.0190351	0.0210967	0.0172149
TAG58:5-FA18:1	0.029941	0.0326841	0.0295113	0.00749869	0.00740255	0.0061301
TAG58:6-FA16:0	0.00407085	0.00416641	0.00414139	0.00075453	0.000813904	0.000637699
TAG58:6-FA18:0	0.00697778	0.00752159	0.00725781	0.00155304	0.00202674	0.0015603
TAG58:6-FA18:1	0.0507866	0.0547803	0.0541483	0.014058	0.0141211	0.0115288
TAG58:6-FA20:4	0.00517432	0.00565082	0.00442598	0.00225555	0.00216329	0.00163638
TAG58:6-FA22:4	0.0329368	0.0332727	0.0346499	0.00878546	0.00908393	0.00683923
TAG58:6-FA22:5	0.00779097	0.00779571	0.0087118	0.00249117	0.00231172	0.00219078
TAG58:7-FA16:0	0.00193421	0.00237044	0.00190193	0.000244305	0.000125849	0.00038512
TAG58:7-FA18:0	0.00227655	0.00146415	0.00115528	0.000418632	0.000152925	0.000356697
TAG58:7-FA18:1	0.0452883	0.042984	0.0455366	0.00994334	0.00910189	0.00742766
TAG58:7-FA18:2	0.0117945	0.0102214	0.00889357	0.00143097	0.0012825	0.00164974
TAG58:7-FA20:4	0.00287453	0.00335212	0.00338172	0.000929191	0.000892131	0.00098463
TAG58:7-FA22:4	0.0112978	0.0119587	0.0108665	0.00209415	0.00177069	0.00167245
TAG58:7-FA22:5	0.0268983	0.0308631	0.0296281	0.00644215	0.00575349	0.00511498
TAG58:7-FA22:6	0.0015984	0.00219742	0.00197885	0.000583619	0.00108712	0.000541799
TAG58:8-FA18:1	0.0103395	0.0104854	0.00916698	0.00106269	0.00124582	0.00078241
TAG58:8-FA18:2	0.00790293	0.00752051	0.00928206	0.000812231	0.00102373	0.000855428
TAG58:8-FA20:3	0.00177664	0.00142078	0.00122327	0.000196445	0.000276766	0.000341394
TAG58:8-FA20:4	0.00278632	0.00248446	0.00293418	0.000617461	0.000659496	0.000662031
TAG58:8-FA22:5	0.00955584	0.0098334	0.0116407	0.00150261	0.00130208	0.00122057
TAG58:8-FA22:6	0.00655566	0.00650416	0.00692486	0.00190837	0.00196737	0.00204024
TAG58:9-FA18:1	0.00367895	0.00316603	0.00318512	0.000495225	0.000308451	0.000166524
TAG58:9-FA18:2	0.00216417	0.00116821	0.00200987	0.000179401	0.000121528	0.000215091
TAG58:9-FA20:4	0.00215366	0.00184791	0.00147878	0.000220715	0.000711497	0.000496967
TAG58:9-FA22:5	0.00571808	0.00441368	0.0039077	0.000328843	0.000332408	0.000296482
TAG58:9-FA22:6	0.00281354	0.00253629	0.00292514	0.000437777	0.000298486	0.000324728
TAG60:10-FA22:5	0.00187897	0.00113479	0.00132529	0.000184875	0.000195917	0.00026538
TAG60:10-FA22:6	0.000299621	0.000495134	0.000691299	0.000159227	0.000112481	7.16e-05
TAG60:11-FA22:5	0.000359498	0.000542562	0.000451	0.00013003	N/A	N/A
TAG60:11-FA22:6	0.000341992	0.000429031	0.000576334	N/A	N/A	N/A
TAG60:12-FA22:6	6.32e-05	N/A	5.25e-05	N/A	N/A	3.12e-05

## Sheet: Table S10
Supplementary Table S10: List of TAG contents in NC and GPAT3-OE MHCC97H cells were examined by UHPLC-MS/MS
group	MHCC97H NC n1	MHCC97H NC n2	MHCC97H NC n3	MHCC97H OE n1	MHCC97H OE n2	MHCC97H OE n3
TAG40:0-FA14:0	0.000531232	0.000249057	0.000253098	0.000421014	0.000336306	0.000390069
TAG40:0-FA16:0	0.00024548	0.000108702	0.000154063	0.000595687	0.000310194	0.000452808
TAG42:0-FA14:0	0.00134148	0.00144657	0.00131614	0.00411541	0.00392267	0.0042477
TAG42:0-FA16:0	0.000933048	0.0011198	0.000932679	0.00227241	0.00196377	0.00197287
TAG42:1-FA14:0	0.000233337	0.00025128	0.00015995	0.000810333	0.00107009	0.0011354
TAG42:1-FA16:0	0.000129027	0.000194425	0.000116227	0.000656564	0.000223795	0.000341644
TAG42:1-FA16:1	0.000146174	0.000108747	0.000123116	0.000649712	0.000552852	0.0006124
TAG42:1-FA18:1	0.000126267	0.000107201	7.86766e-05	4.92236e-05	0.000174081	0.00014361
TAG44:0-FA14:0	0.00771255	0.00545549	0.00534727	0.0215275	0.0184084	0.0206852
TAG44:0-FA16:0	0.00605658	0.00452119	0.00555693	0.023703	0.0171963	0.0196694
TAG44:0-FA18:0	0.000249044	0.000461138	0.000275201	0.000408175	0.000330526	0.000540194
TAG44:1-FA14:0	0.00216518	0.00158807	0.0020939	0.0101264	0.00879847	0.00944071
TAG44:1-FA16:0	0.00117983	0.00102582	0.0011017	0.00595608	0.00490912	0.005797
TAG44:1-FA16:1	0.00164575	0.00184635	0.00190057	0.00790825	0.00492914	0.00671129
TAG44:1-FA18:1	0.000667733	0.000332696	0.000132298	0.00387036	0.0030464	0.00380991
TAG44:2-FA14:0	N/A	0.000129421	0.000207065	0.00065074	0.000517194	0.00090752
TAG44:2-FA16:0	0.000102901	N/A	0.000181151	0.000634968	0.000571268	0.000456514
TAG44:2-FA16:1	0.000502533	0.000498861	0.00059457	0.00167399	0.00191843	0.00203992
TAG44:2-FA18:1	9.18256e-05	9.34067e-05	0.000113698	0.000738722	0.000560655	0.000616982
TAG44:2-FA18:2	N/A	N/A	7.13194e-05	0.000181059	9.74121e-05	0.000178952
TAG44:3-FA18:2	N/A	N/A	N/A	9.62739e-05	N/A	0.000138609
TAG45:0-FA14:0	0.00440299	0.00321496	0.00389385	0.00846087	0.00520697	0.00664844
TAG45:0-FA16:0	0.00353542	0.00383535	0.00438569	0.0101907	0.0072031	0.00771242
TAG45:1-FA16:0	0.000745052	0.000909536	0.000986317	0.00273197	0.00229894	0.00212489
TAG45:1-FA18:1	0.000212859	0.000169238	0.000383411	0.00163402	0.00114204	0.00127193
TAG46:0-FA14:0	0.0278171	0.0257074	0.0232437	0.0674849	0.0581248	0.065234
TAG46:0-FA16:0	0.0564454	0.0545762	0.0448863	0.133225	0.12221	0.129023
TAG46:0-FA18:0	0.00107007	0.00118459	0.000447679	0.00445506	0.00374761	0.00362758
TAG46:1-FA14:0	0.0232618	0.019037	0.020608	0.0777502	0.0707307	0.0714396
TAG46:1-FA16:0	0.017299	0.0152546	0.0167963	0.0689566	0.0629731	0.0648377
TAG46:1-FA16:1	0.0161661	0.0154273	0.0148943	0.0475053	0.0431952	0.0469892
TAG46:1-FA18:0	0.000106254	6.47199e-05	N/A	0.00146608	0.00102639	0.000783982
TAG46:1-FA18:1	0.00913934	0.00815378	0.00740343	0.0476298	0.0421625	0.0432143
TAG46:2-FA14:0	0.00302744	0.00208203	0.00253193	0.0118174	0.00924686	0.0100408
TAG46:2-FA16:0	0.0012729	0.00121538	0.000999317	0.00679577	0.0065916	0.00740153
TAG46:2-FA16:1	0.00517376	0.00422841	0.00460405	0.0217722	0.0169027	0.0207632
TAG46:2-FA18:1	0.00104197	0.00117257	0.00124793	0.011263	0.00965037	0.0104739
TAG46:2-FA18:2	0.000443162	0.000885094	0.000566062	0.00279967	0.00212207	0.00285903
TAG46:3-FA14:0	0.000222444	0.000367532	0.000130206	0.00127024	0.00100192	0.000847027
TAG46:3-FA16:0	0.000141171	7.04445e-05	6.5595e-05	0.00046868	0.000459886	0.000477576
TAG46:3-FA16:1	0.000854288	0.000509225	0.000411104	0.0018359	0.00194693	0.00131248
TAG46:3-FA18:1	0.000101589	N/A	0.000135133	0.000449095	0.00079716	0.000635519
TAG46:3-FA18:2	0.000196821	5.3011e-05	0.000174475	0.000426213	0.000416421	0.000917117
TAG46:3-FA18:3	0.0001678	9.31566e-05	0.000135661	0.000623428	0.000481834	0.000440633
TAG47:0-FA14:0	0.00214055	0.00196266	0.00207576	0.00666448	0.00709012	0.00611692
TAG47:0-FA16:0	0.0156271	0.0171529	0.015394	0.0316759	0.0255809	0.0323503
TAG47:0-FA17:0	0.00357173	0.00218472	0.00296255	0.00735331	0.0067991	0.00636298
TAG47:1-FA14:0	0.00478578	0.00490472	0.0050079	0.0159477	0.0132774	0.0110834
TAG47:1-FA16:0	0.00797094	0.00677705	0.00712094	0.0205636	0.0170975	0.0170316
TAG47:1-FA16:1	0.00532185	0.00560078	0.00569328	0.0126172	0.0108076	0.0120345
TAG47:1-FA17:0	0.00089272	0.0009911	0.00110668	0.00445644	0.00320427	0.0036198
TAG47:1-FA18:1	0.00404368	0.0040617	0.00361502	0.0141241	0.0119457	0.0122154
TAG47:2-FA14:0	0.000755443	0.00100031	0.000405235	0.00308955	0.00250677	0.00206639
TAG47:2-FA16:1	0.00309893	0.00261243	0.00346451	0.00674641	0.00586082	0.00639882
TAG47:2-FA18:1	0.000693274	0.000490433	0.000428361	0.00299383	0.00346663	0.00277144
TAG47:2-FA18:2	0.00030657	0.000676103	0.000251659	0.000702793	0.000756534	0.000642586
TAG48:0-FA14:0	0.00790262	0.008023	0.00670911	0.0216097	0.020719	0.0209697
TAG48:0-FA16:0	0.221059	0.221636	0.223838	0.365836	0.321708	0.349461
TAG48:0-FA18:0	0.0120435	0.00834797	0.010869	0.0323625	0.0274517	0.0285892
TAG48:1-FA14:0	0.0829505	0.0760851	0.0775185	0.227959	0.203955	0.208211
TAG48:1-FA16:0	0.180873	0.183931	0.176276	0.427188	0.373215	0.413517
TAG48:1-FA16:1	0.0749296	0.0711902	0.0658717	0.121035	0.114009	0.118237
TAG48:1-FA18:0	0.00283937	0.00325398	0.00240732	0.0153201	0.0128299	0.0129793
TAG48:1-FA18:1	0.122159	0.114202	0.0945174	0.300289	0.258597	0.245581
TAG48:2-FA14:0	0.0249615	0.0223579	0.0208399	0.0793987	0.0665755	0.0825561
TAG48:2-FA16:0	0.0310403	0.0276123	0.0242619	0.0756587	0.0645401	0.071546
TAG48:2-FA16:1	0.0549595	0.048337	0.0507902	0.15741	0.127347	0.133204
TAG48:2-FA18:0	0.000149421	0.000208716	0.000245589	0.00174234	0.00111101	0.00109386
TAG48:2-FA18:1	0.0340259	0.0267068	0.0296171	0.131143	0.10529	0.111876
TAG48:2-FA18:2	0.0100887	0.00785585	0.00875933	0.0163713	0.0144337	0.0160053
TAG48:3-FA14:0	0.00369583	0.00305821	0.00265447	0.00836163	0.0069558	0.00664307
TAG48:3-FA16:0	0.00291027	0.00293413	0.0030312	0.00569488	0.00509839	0.00621205
TAG48:3-FA16:1	0.00676489	0.00634393	0.00650075	0.0219601	0.01978	0.0217877
TAG48:3-FA18:1	0.00185701	0.00165718	0.00144569	0.0114203	0.00999396	0.0103251
TAG48:3-FA18:2	0.00210724	0.00211685	0.00194985	0.00585288	0.00549909	0.00620138
TAG48:3-FA18:3	0.0035507	0.0038095	0.00327296	0.00401788	0.00341665	0.00381121
TAG48:4-FA14:0	0.000318075	0.000511209	0.000339244	0.000571246	0.000735584	0.000836159
TAG48:4-FA16:0	0.00012244	0.000134633	0.000143164	0.000586637	0.00035916	0.000683933
TAG48:4-FA16:1	0.000805856	0.000531272	0.000804574	0.00197835	0.00149195	0.00146489
TAG48:4-FA18:1	0.000266107	7.31241e-05	0.000125604	0.000634636	0.000543682	0.000636963
TAG48:4-FA18:2	0.000152932	0.000103886	0.000236936	0.000620392	0.000557736	0.000565866
TAG48:4-FA18:3	0.000729035	0.000789265	0.000847612	0.00173527	0.00160856	0.00182579
TAG48:4-FA20:4	0.000155171	N/A	N/A	0.000206284	0.000107594	0.000168328
TAG48:5-FA18:2	N/A	N/A	N/A	3.46351e-05	0.000273428	3.58114e-05
TAG48:5-FA18:3	0.000120086	N/A	7.48234e-05	0.000103866	7.56151e-05	0.000202862
TAG49:0-FA16:0	0.0189328	0.0175174	0.0199207	0.0438444	0.0380067	0.040216
TAG49:0-FA17:0	0.0123109	0.0118262	0.00944377	0.0280829	0.0208091	0.024205
TAG49:0-FA18:0	0.00326963	0.00252782	0.00333506	0.00907341	0.00636395	0.00801588
TAG49:1-FA14:0	0.00410751	0.00434638	0.0035532	0.0137927	0.0115809	0.0120055
TAG49:1-FA16:0	0.0482206	0.0482197	0.0402644	0.0975277	0.0864185	0.0869932
TAG49:1-FA16:1	0.00589234	0.00664167	0.00507051	0.0145176	0.0143192	0.0141233
TAG49:1-FA17:0	0.00921703	0.00859556	0.00729789	0.0273559	0.0246829	0.0255924
TAG49:1-FA18:1	0.0342593	0.0312227	0.0313517	0.0689157	0.0626466	0.0552451
TAG49:2-FA14:0	0.00409988	0.00283426	0.00272751	0.0104145	0.00835752	0.00804899
TAG49:2-FA16:0	0.0067199	0.00723747	0.00746881	0.0157108	0.0141272	0.0147003
TAG49:2-FA16:1	0.0135424	0.0128849	0.0110999	0.0317401	0.0286829	0.0282028
TAG49:2-FA17:0	0.00139141	0.000446124	0.00131383	0.00467043	0.00346787	0.00403438
TAG49:2-FA18:1	0.0129094	0.0126372	0.0124611	0.0350644	0.0299363	0.0353095
TAG49:2-FA18:2	0.00253466	0.00224843	0.00231128	0.00398881	0.00344211	0.00452622
TAG49:3-FA16:0	0.000909309	0.00125245	0.000961799	0.00136422	0.00141855	0.000998111
TAG49:3-FA16:1	0.00177357	0.00183037	0.00199364	0.00567206	0.00488619	0.00525925
TAG49:3-FA18:2	0.000698381	0.000819335	0.00127399	0.00221665	0.00169672	0.0018913
TAG49:3-FA18:3	0.000841498	0.000814718	0.00115159	0.000984877	0.000933983	0.000922722
TAG50:0-FA14:0	0.00133449	0.00109698	0.000934593	0.00336044	0.00300218	0.00282879
TAG50:0-FA16:0	0.156206	0.151476	0.146716	0.247104	0.224611	0.208528
TAG50:0-FA18:0	0.08807	0.0855432	0.0791521	0.151658	0.137522	0.141942
TAG50:1-FA14:0	0.018614	0.0172002	0.0166111	0.0474278	0.0446237	0.0451183
TAG50:1-FA16:0	0.834638	0.761591	0.743156	1.2023	1.11918	1.09325
TAG50:1-FA16:1	0.0225766	0.0208856	0.0192895	0.0526398	0.0469874	0.0495984
TAG50:1-FA18:0	0.0424025	0.0403231	0.0365334	0.119275	0.0978815	0.101433
TAG50:1-FA18:1	0.583505	0.497452	0.509625	0.822543	0.707288	0.74711
TAG50:1-FA20:1	0.0102395	0.00974214	0.00944312	0.016481	0.0134295	0.0140692
TAG50:2-FA14:0	0.0651388	0.0594905	0.060974	0.1742	0.16597	0.176818
TAG50:2-FA16:0	0.30868	0.275906	0.266686	0.537628	0.444944	0.484962
TAG50:2-FA16:1	0.262285	0.232955	0.228557	0.455632	0.451867	0.447011
TAG50:2-FA18:0	0.00491031	0.00465149	0.00430209	0.0200376	0.0174886	0.0167184
TAG50:2-FA18:1	0.456718	0.426232	0.407353	0.93173	0.791521	0.789086
TAG50:2-FA18:2	0.0506783	0.0446638	0.0409818	0.0526801	0.0528168	0.0503061
TAG50:2-FA20:2	0.00257679	0.00217305	0.00192013	0.00336793	0.00247292	0.00338659
TAG50:3-FA14:0	0.0110627	0.0107114	0.00780771	0.0204368	0.0174026	0.0176265
TAG50:3-FA16:0	0.0461147	0.0458056	0.0408602	0.0550979	0.0454214	0.048888
TAG50:3-FA16:1	0.07506	0.0647684	0.0615881	0.16246	0.135213	0.142243
TAG50:3-FA18:0	0.000694989	0.000908125	0.000618271	0.00207777	0.00134567	0.0010676
TAG50:3-FA18:1	0.0521128	0.0428945	0.0406107	0.148549	0.125248	0.133163
TAG50:3-FA18:2	0.0371479	0.0262641	0.0315001	0.0525214	0.0476782	0.0519598
TAG50:3-FA18:3	0.0179543	0.0180073	0.0148376	0.0144871	0.011706	0.0127195
TAG50:3-FA20:3	0.0010337	0.00107946	0.00110352	0.000731267	0.00151679	0.0015706
TAG50:4-FA14:0	0.00427572	0.00317348	0.00303903	0.00551785	0.00505201	0.00448057
TAG50:4-FA16:0	0.00568973	0.00580139	0.00472846	0.00570178	0.00517401	0.00600952
TAG50:4-FA16:1	0.00851878	0.00743962	0.00742417	0.011094	0.00967194	0.00997649
TAG50:4-FA18:1	0.00441012	0.0044304	0.00464608	0.00994827	0.00741801	0.00847387
TAG50:4-FA18:2	0.00321018	0.00261202	0.00192253	0.00552264	0.00537365	0.00538084
TAG50:4-FA18:3	0.0101746	0.0104668	0.00915334	0.00938446	0.00814189	0.0100767
TAG50:4-FA20:3	0.000215879	0.000342139	0.000417303	0.00025735	0.000220027	0.000469705
TAG50:4-FA20:4	0.000766997	0.000654584	0.000404036	0.00043251	0.00035092	0.000525778
TAG50:5-FA14:0	0.000153371	0.000373772	0.00017831	0.000266108	0.000119691	0.000575313
TAG50:5-FA16:0	0.000134765	0.000189315	4.35958e-05	0.000134186	0.000140975	0.000214662
TAG50:5-FA16:1	0.00115383	0.000933503	0.000607351	0.00142838	0.00131324	0.00127712
TAG50:5-FA18:1	0.000390306	0.000187817	0.000135758	0.000589909	0.000335015	0.000403204
TAG50:5-FA18:2	0.000250244	0.000563346	0.000429996	0.000640007	0.000470988	0.000380303
TAG50:5-FA18:3	0.000960601	0.00112322	0.000699491	0.00134969	0.0012892	0.001158
TAG50:5-FA20:4	0.000460506	0.000273303	0.000197188	0.000290383	0.000383343	N/A
TAG50:5-FA20:5	0.000264548	N/A	7.46384e-05	0.000220876	8.28299e-05	0.000109458
TAG50:6-FA20:4	0.000232526	N/A	N/A	0.000224374	N/A	0.000169434
TAG51:0-FA16:0	0.00502357	0.00421102	0.00290083	0.00963125	0.00790075	0.00897986
TAG51:0-FA17:0	0.00354063	0.00358068	0.00263278	0.0096058	0.00687823	0.00803246
TAG51:0-FA18:0	0.00449784	0.00492829	0.00469418	0.0102448	0.010267	0.00857386
TAG51:1-FA16:0	0.0569304	0.0477213	0.0447296	0.0948368	0.0804104	0.0941761
TAG51:1-FA17:0	0.0378173	0.0385211	0.0321937	0.0824402	0.0749873	0.0785073
TAG51:1-FA18:0	0.00890229	0.0090953	0.00838699	0.0210956	0.0215301	0.0243216
TAG51:1-FA18:1	0.0394349	0.040579	0.0383989	0.0874376	0.0847162	0.0914225
TAG51:2-FA16:0	0.038615	0.036533	0.0345552	0.0673183	0.0662521	0.0707023
TAG51:2-FA16:1	0.0129729	0.0112842	0.0108933	0.029553	0.02633	0.0272786
TAG51:2-FA17:0	0.0116913	0.00898015	0.00799942	0.0273836	0.0234363	0.0265173
TAG51:2-FA18:1	0.100749	0.0871694	0.0893191	0.193992	0.149071	0.172787
TAG51:2-FA18:2	0.00341156	0.00371893	0.00279642	0.00479297	0.00451977	0.00478549
TAG51:3-FA16:1	0.00896328	0.0078378	0.00765558	0.0212837	0.0186336	0.0188533
TAG51:3-FA17:0	0.00200367	0.00184439	0.00166183	0.00258435	0.00251631	0.001981
TAG51:3-FA18:2	0.00789752	0.00737965	0.00589596	0.0107575	0.00798196	0.00900096
TAG51:3-FA18:3	0.00104586	0.000942854	0.0009747	0.00152081	0.000918247	0.00137836
TAG51:4-FA16:1	0.000825929	0.000989138	0.000823466	0.00107075	0.00160917	0.00145393
TAG51:4-FA18:2	0.00109442	0.00120922	0.00102382	0.00185863	0.00141889	0.00175088
TAG51:4-FA18:3	0.00336427	0.002699	0.00292005	0.00232486	0.00213256	0.00210864
TAG51:4-FA20:4	0.000413736	0.000273569	0.000172614	0.000290687	0.000237188	8.36398e-05
TAG51:5-FA18:2	0.000190659	0.000113833	0.000197648	6.89352e-05	0.00011848	9.41656e-05
TAG51:5-FA18:3	0.000453783	0.00051648	0.000362867	0.000259569	0.00046389	0.000455649
TAG52:0-FA16:0	0.0361605	0.0347057	0.0327782	0.0492156	0.0420932	0.0450555
TAG52:0-FA18:0	0.0714418	0.0718799	0.0732994	0.101468	0.0862302	0.087417
TAG52:0-FA20:0	0.00276379	0.0024399	0.00203759	0.00413853	0.00422373	0.0041489
TAG52:1-FA16:0	0.220017	0.204801	0.198034	0.418229	0.370266	0.35582
TAG52:1-FA16:1	0.0021965	0.00209447	0.00158051	0.00643069	0.00529511	0.00540385
TAG52:1-FA18:0	0.20292	0.202165	0.208708	0.403034	0.367113	0.399956
TAG52:1-FA18:1	0.221185	0.202098	0.205776	0.393292	0.325061	0.355405
TAG52:1-FA20:0	0.00161143	0.0014559	0.0010209	0.00457093	0.00349926	0.00393711
TAG52:1-FA20:1	0.0581051	0.058374	0.0521374	0.0583619	0.0579174	0.0529226
TAG52:2-FA14:0	0.0105446	0.0108354	0.00878606	0.0212653	0.020568	0.020729
TAG52:2-FA16:0	0.769627	0.709546	0.699056	1.19751	1.07932	1.1383
TAG52:2-FA16:1	0.051534	0.0499316	0.0467851	0.130962	0.100469	0.116515
TAG52:2-FA18:0	0.0541128	0.0541446	0.04639	0.136608	0.119093	0.125735
TAG52:2-FA18:1	1.5847	1.46142	1.41762	2.10514	1.86935	2.00118
TAG52:2-FA18:2	0.0178647	0.0149833	0.0171339	0.0261617	0.0226551	0.024948
TAG52:2-FA20:0	0.000496884	0.000500128	N/A	0.00121734	0.00136034	0.000875037
TAG52:2-FA20:1	0.0401706	0.034372	0.0327494	0.0594887	0.0523816	0.0545294
TAG52:2-FA20:2	0.0133667	0.0111632	0.0104198	0.00865707	0.00913944	0.00952172
TAG52:3-FA14:0	0.00223843	0.0023724	0.00187485	0.0039147	0.00376604	0.0039585
TAG52:3-FA16:0	0.165891	0.156436	0.144208	0.178164	0.149527	0.146734
TAG52:3-FA16:1	0.182716	0.163512	0.165106	0.417295	0.354865	0.37101
TAG52:3-FA18:0	0.0102119	0.0087796	0.00967433	0.0144334	0.0126965	0.0146299
TAG52:3-FA18:1	0.542359	0.480533	0.467654	0.907085	0.789348	0.82855
TAG52:3-FA18:2	0.163174	0.157795	0.142794	0.168516	0.152273	0.179642
TAG52:3-FA18:3	0.00515474	0.00545707	0.00488967	0.00554586	0.00549847	0.00538323
TAG52:3-FA20:0	0.000456142	0.00044842	0.000720598	0.000514738	0.000532275	0.000825465
TAG52:3-FA20:1	0.00504478	0.00401616	0.00406878	0.00954799	0.0079005	0.00809263
TAG52:3-FA20:2	0.00952424	0.00915498	0.00711864	0.0102879	0.00874969	0.00959069
TAG52:3-FA20:3	0.00658765	0.00529188	0.00621527	0.00493424	0.004236	0.004359
TAG52:4-FA14:0	0.00208991	0.00194856	0.00131731	0.00198395	0.00154759	0.00177812
TAG52:4-FA16:0	0.0622816	0.0533256	0.0510201	0.0477615	0.0415814	0.039161
TAG52:4-FA16:1	0.0304042	0.0295211	0.0271118	0.0412859	0.0404664	0.0394403
TAG52:4-FA18:0	0.00125393	0.00128496	0.00102816	0.00181601	0.00151486	0.00163133
TAG52:4-FA18:1	0.0858152	0.0799617	0.0734179	0.0987582	0.0798384	0.0911721
TAG52:4-FA18:2	0.0405683	0.0340326	0.0367719	0.05953	0.0498017	0.050427
TAG52:4-FA18:3	0.0585192	0.0536692	0.0515973	0.0457799	0.0434841	0.0444068
TAG52:4-FA20:0	0.000426092	0.000475344	0.000398116	0.000290954	0.000359877	0.000464164
TAG52:4-FA20:2	0.000664534	0.00110147	0.000859985	0.00182455	0.00179625	0.00149277
TAG52:4-FA20:3	0.00445305	0.00451855	0.00445017	0.00524303	0.00404706	0.00411336
TAG52:4-FA20:4	0.00506244	0.00555032	0.0045584	0.00270602	0.00281408	0.00287841
TAG52:4-FA22:4	0.000690078	0.000861435	0.000746895	0.00052903	0.000576856	0.000449851
TAG52:5-FA14:0	0.000695673	0.000577159	0.000359612	0.000251363	0.00052496	0.000411275
TAG52:5-FA16:0	0.00624512	0.0046359	0.00442937	0.00244891	0.0027374	0.00228129
TAG52:5-FA16:1	0.0118248	0.0103459	0.00822782	0.0115661	0.0107715	0.0112247
TAG52:5-FA18:1	0.00958464	0.00820933	0.00848339	0.0117823	0.0111862	0.0124948
TAG52:5-FA18:2	0.00639155	0.00601964	0.00556938	0.00522085	0.00430637	0.00502473
TAG52:5-FA18:3	0.0141782	0.0131007	0.0131352	0.013734	0.0113245	0.0131229
TAG52:5-FA20:3	0.000196492	0.000128075	0.00044547	0.000574296	0.00053072	0.000246161
TAG52:5-FA20:4	0.00335698	0.00345027	0.00375646	0.00334927	0.00269392	0.0025181
TAG52:5-FA20:5	0.000869531	0.000513285	0.000430313	0.000518014	0.000595995	0.000401797
TAG52:5-FA22:5	0.000341225	0.000261543	0.000432492	0.00027681	0.000498939	0.000485603
TAG52:6-FA14:0	N/A	0.000140671	9.94214e-05	0.000174226	6.16434e-05	7.60091e-05
TAG52:6-FA16:0	0.000683058	0.00077795	0.000757658	0.000240496	0.000440839	0.000336459
TAG52:6-FA16:1	0.000825017	0.000676108	0.000510394	0.000520978	0.000499342	0.000394663
TAG52:6-FA18:1	0.000295138	0.000156826	0.000290605	0.000530883	N/A	0.000357306
TAG52:6-FA18:2	0.000824042	0.000757689	0.00053422	0.000514752	0.000272599	0.000748954
TAG52:6-FA18:3	0.00263871	0.00189515	0.00146403	0.00130702	0.000938511	0.00114085
TAG52:6-FA20:4	0.00036676	0.00032471	0.000215462	0.000411883	0.000324256	0.000241466
TAG52:6-FA20:5	0.000573386	0.000473474	0.000275503	0.000764856	0.000416739	0.000375625
TAG52:6-FA22:6	0.000122969	0.000122711	8.84494e-05	0.000437535	0.000142333	N/A
TAG52:7-FA16:0	0.00456374	0.00386175	0.00315138	0.00769379	0.00622127	0.00828956
TAG52:7-FA18:1	0.00350572	0.00328633	0.00297443	0.00726863	0.00694555	0.00725893
TAG52:7-FA20:5	5.40663e-05	5.44343e-05	N/A	N/A	7.27815e-05	6.55618e-05
TAG52:7-FA22:6	0.000118424	N/A	0.0001447	0.000161635	0.000257604	0.000147399
TAG52:8-FA16:1	0.00107538	0.000870825	0.00125986	0.00287214	0.00232089	0.0024011
TAG52:8-FA18:2	0.000362536	0.000314656	0.000168382	0.00022348	0.000411706	0.000228213
TAG53:0-FA16:0	0.000803767	0.00034536	0.000743657	0.00112731	0.000932384	0.000829779
TAG53:1-FA16:0	0.00889253	0.00784259	0.00797174	0.0124837	0.0119241	0.0104862
TAG53:1-FA17:0	0.00662447	0.00530229	0.00528866	0.0165384	0.0164571	0.0145718
TAG53:1-FA18:0	0.00788848	0.00688479	0.00713147	0.0211543	0.0172965	0.0193511
TAG53:1-FA18:1	0.00783862	0.006809	0.00710978	0.0195544	0.0168596	0.017417
TAG53:2-FA16:0	0.0308875	0.0286351	0.0255472	0.0410668	0.0329385	0.0337076
TAG53:2-FA17:0	0.0276095	0.0238452	0.0242687	0.0702391	0.0648995	0.0691974
TAG53:2-FA18:1	0.0945956	0.0818565	0.0910036	0.201921	0.17078	0.175457
TAG53:2-FA18:2	0.000902227	0.000833918	0.00105308	0.00134419	0.00160401	0.0013294
TAG53:3-FA16:0	0.00545771	0.00543158	0.00457312	0.00409976	0.00434781	0.00409115
TAG53:3-FA17:0	0.00488916	0.00469953	0.00511941	0.00869582	0.00755885	0.00804139
TAG53:3-FA18:2	0.00757307	0.00684504	0.00681023	0.0119635	0.00851842	0.0106043
TAG53:4-FA16:0	0.00162472	0.00132711	0.00125656	0.00111397	0.000807806	0.00112007
TAG53:4-FA17:0	0.00175092	0.00157601	0.00134918	0.00239176	0.00187278	0.00245869
TAG53:4-FA18:2	0.00554002	0.00411493	0.00501952	0.00590258	0.00571746	0.00634775
TAG53:4-FA18:3	0.00265492	0.00255771	0.00278749	0.00280288	0.00229496	0.00266955
TAG53:4-FA20:4	0.000443841	0.000309879	0.000340009	0.000181893	0.00033138	0.000220867
TAG53:5-FA20:4	0.000748469	0.000537024	0.000576745	0.000581449	0.000528917	0.000885548
TAG53:6-FA20:4	7.0707e-05	0.000233445	0.000110531	N/A	N/A	N/A
TAG54:0-FA16:0	0.00146152	0.00129137	0.00116309	0.00264798	0.00206724	0.0019762
TAG54:0-FA18:0	0.0202903	0.0235187	0.0228734	0.0255569	0.0229195	0.0240627
TAG54:1-FA16:0	0.025147	0.0205811	0.0219284	0.0333912	0.0303249	0.0319501
TAG54:1-FA18:0	0.0343461	0.0363775	0.0309434	0.0935345	0.0807048	0.083508
TAG54:1-FA18:1	0.013762	0.0134316	0.0141281	0.038589	0.0320229	0.0353518
TAG54:1-FA20:0	0.00773537	0.00648675	0.00612385	0.0140446	0.0112286	0.0145644
TAG54:1-FA20:1	0.0153041	0.0141031	0.0148869	0.0219207	0.0159925	0.0183231
TAG54:2-FA16:0	0.145888	0.155434	0.144454	0.165417	0.15014	0.163337
TAG54:2-FA18:0	0.149144	0.127243	0.138384	0.37858	0.323693	0.340489
TAG54:2-FA18:1	0.425415	0.377293	0.341987	0.752598	0.632951	0.639992
TAG54:2-FA18:2	0.00289447	0.00213665	0.00197084	0.00301201	0.00444972	0.00381284
TAG54:2-FA20:0	0.00190781	0.00207814	0.00152951	0.00483406	0.00454368	0.00428037
TAG54:2-FA20:1	0.218702	0.187154	0.17304	0.222213	0.175893	0.201681
TAG54:2-FA20:2	0.00439624	0.00388249	0.00413891	0.00454269	0.00382852	0.00363233
TAG54:3-FA16:0	0.039587	0.0341636	0.0362318	0.0236881	0.0279416	0.0273041
TAG54:3-FA16:1	0.0293692	0.0298734	0.0255329	0.0432934	0.0379131	0.0422776
TAG54:3-FA18:0	0.0367097	0.0329213	0.0315832	0.0518333	0.0481975	0.0398012
TAG54:3-FA18:1	1.1178	1.05336	0.999564	1.63794	1.56439	1.56232
TAG54:3-FA18:2	0.038008	0.0372445	0.0357213	0.0477272	0.0469344	0.0467147
TAG54:3-FA18:3	0.000648024	0.00041088	0.000397107	0.000776596	0.000581957	0.000520859
TAG54:3-FA20:1	0.0444606	0.0389734	0.0387532	0.0553869	0.0525935	0.0537096
TAG54:3-FA20:2	0.0420467	0.0357045	0.0363034	0.0338268	0.0305108	0.0331468
TAG54:3-FA20:3	0.00228703	0.00253244	0.00196879	0.00241199	0.00205522	0.00230877
TAG54:4-FA16:0	0.0298124	0.025539	0.0231282	0.0166144	0.0149063	0.0147241
TAG54:4-FA16:1	0.00689531	0.0065704	0.00698685	0.0086711	0.00850291	0.00836095
TAG54:4-FA18:0	0.011002	0.0106295	0.00951416	0.0138631	0.00895319	0.0121671
TAG54:4-FA18:1	0.25546	0.219056	0.217593	0.257113	0.221005	0.265117
TAG54:4-FA18:2	0.11933	0.107474	0.101559	0.141319	0.114529	0.128616
TAG54:4-FA18:3	0.0112183	0.0111694	0.0107748	0.011019	0.00972164	0.0114654
TAG54:4-FA20:1	0.00785178	0.00844758	0.00707805	0.00539881	0.00462632	0.00656335
TAG54:4-FA20:2	0.00888225	0.00922866	0.00779516	0.0109237	0.00895685	0.00957036
TAG54:4-FA20:3	0.022617	0.0208278	0.0179007	0.0162445	0.012991	0.0145662
TAG54:4-FA20:4	0.00252858	0.00202902	0.00210217	0.00168791	0.00170479	0.00202572
TAG54:4-FA22:4	0.00462406	0.00411458	0.00417938	0.00241609	0.00208832	0.00220493
TAG54:5-FA16:0	0.00902798	0.00739932	0.00793042	0.00567096	0.00439973	0.00483341
TAG54:5-FA16:1	0.00572143	0.0049888	0.00546754	0.00470201	0.00421924	0.00454113
TAG54:5-FA18:0	0.00151836	0.000796714	0.000856924	0.000777714	0.000916328	0.000757578
TAG54:5-FA18:1	0.0907162	0.0790703	0.0807292	0.0741086	0.0710056	0.0676518
TAG54:5-FA18:2	0.024111	0.0219645	0.0237538	0.0208822	0.0178703	0.0195028
TAG54:5-FA18:3	0.0373458	0.0340559	0.0313679	0.0365449	0.0284231	0.0329704
TAG54:5-FA20:2	0.00184138	0.00182878	0.00191851	0.00105464	0.00128629	0.00127383
TAG54:5-FA20:3	0.00494301	0.00476139	0.00532172	0.00558517	0.00394179	0.00386578
TAG54:5-FA20:4	0.0185813	0.016906	0.0157289	0.0116051	0.00837614	0.00872083
TAG54:5-FA20:5	0.000286939	0.00027812	0.000265677	6.64146e-05	0.00013498	0.000141462
TAG54:5-FA22:4	0.00257584	0.00306491	0.00311042	0.0017253	0.0017322	0.00249432
TAG54:5-FA22:5	0.00151732	0.00154739	0.00156687	0.00141535	0.00153427	0.00168847
TAG54:6-FA16:0	0.00194172	0.00201804	0.00168276	0.00145906	0.001387	0.0017355
TAG54:6-FA16:1	0.00194192	0.00161558	0.00156044	0.00145291	0.00142512	0.00139028
TAG54:6-FA18:1	0.00816257	0.00808215	0.00788646	0.00368685	0.00434446	0.00373372
TAG54:6-FA18:2	0.0123896	0.0113818	0.0116094	0.00965438	0.00897893	0.00907805
TAG54:6-FA18:3	0.00837874	0.00647774	0.0059297	0.00420763	0.00369877	0.00400281
TAG54:6-FA20:3	0.00102496	0.000960478	0.000655421	0.00046016	0.000424035	0.000470792
TAG54:6-FA20:4	0.00353797	0.0038042	0.00463009	0.0028908	0.00272222	0.00281228
TAG54:6-FA20:5	0.00237196	0.00234967	0.00172945	0.00262469	0.00197458	0.00225585
TAG54:6-FA22:5	0.00126534	0.000575032	0.001074	0.00154655	0.00127098	0.000900185
TAG54:6-FA22:6	0.000939961	0.000632547	0.000843933	0.000712101	0.000666078	0.000758093
TAG54:7-FA16:1	0.00026772	0.000129278	0.000249454	0.000315015	0.000449417	0.000204231
TAG54:7-FA18:1	0.000934343	0.000939819	0.000986542	0.000430676	0.000622221	0.000811022
TAG54:7-FA18:2	0.00151192	0.0013576	0.000688653	0.000657999	0.000755965	0.000408088
TAG54:7-FA18:3	0.00297575	0.00244219	0.00219252	0.00112325	0.00103832	0.000902036
TAG54:7-FA20:4	0.000790185	0.000705296	0.000708494	0.000302475	0.000408755	0.000474241
TAG54:7-FA20:5	0.000614026	0.000214495	0.000528388	0.000442897	0.000343779	0.000605666
TAG54:7-FA22:5	0.00010903	0.000193095	8.74178e-05	0.000268014	0.000232754	0.00028404
TAG54:7-FA22:6	0.000457558	0.0004621	0.000297031	0.000743369	0.00120497	0.000499077
TAG54:8-FA18:2	3.99105e-05	8.46925e-05	4.50151e-05	5.18371e-05	N/A	2.52135e-05
TAG54:8-FA18:3	0.00037096	0.000444208	N/A	N/A	N/A	0.000173783
TAG54:8-FA20:4	3.9608e-05	0.000100904	0.000121794	6.34099e-05	5.65017e-05	N/A
TAG54:8-FA20:5	0.000115996	0.000142394	N/A	0.000204461	8.81704e-05	9.81349e-05
TAG54:8-FA22:6	N/A	N/A	9.97494e-05	N/A	0.000139504	0.000253512
TAG55:1-FA16:0	0.00104267	0.00120318	0.000775213	0.00142442	0.00107065	0.00131939
TAG55:1-FA18:1	0.000573855	0.000650861	0.000501492	0.00166592	0.00124805	0.00141819
TAG55:2-FA18:1	0.0138341	0.0113085	0.0108067	0.0279839	0.020959	0.0247405
TAG55:2-FA18:2	8.01926e-05	2.76352e-05	8.82451e-05	0.000366777	4.1609e-05	6.7187e-05
TAG55:3-FA18:1	0.0394253	0.0412522	0.0361482	0.0645248	0.0561215	0.0569267
TAG55:3-FA18:2	0.00125164	0.00150574	0.000925141	0.00139219	0.00138855	0.00142813
TAG55:4-FA18:1	0.00691832	0.00599847	0.00597548	0.00727183	0.00593717	0.00705886
TAG55:4-FA18:2	0.00391541	0.003474	0.00292177	0.00331244	0.00281697	0.00324337
TAG55:5-FA18:1	0.00289583	0.00221724	0.0013697	0.00190263	0.00128303	0.00180728
TAG55:5-FA18:2	0.000661724	0.000566776	0.000625308	N/A	0.000556052	0.000306852
TAG55:5-FA20:4	0.000925568	0.000702584	0.000570947	0.000537689	0.000306769	0.000540177
TAG55:7-FA22:6	0.000159304	N/A	9.82964e-05	0.000111632	0.000443857	0.00012933
TAG56:10-FA18:2	0.000130528	2.70621e-05	8.84915e-05	8.27302e-05	N/A	0.000111306
TAG56:1-FA16:0	0.00658004	0.00663797	0.00623805	0.00728834	0.00697494	0.00677527
TAG56:1-FA18:1	0.00140235	0.00154976	0.00129532	0.00397469	0.00344932	0.00311594
TAG56:2-FA16:0	0.0247318	0.022269	0.0214453	0.0263223	0.0253788	0.0260999
TAG56:2-FA18:0	0.0164679	0.0128756	0.0163458	0.0304145	0.0299068	0.0278626
TAG56:2-FA20:0	0.00479463	0.0040431	0.0040486	0.0141482	0.0125595	0.0110768
TAG56:2-FA20:1	0.0304106	0.0290497	0.0277646	0.0401086	0.0358956	0.0351346
[truncated: 98 more rows]

[truncated: 1 more sheets: Table S11]
